# Supplementary material for: Utility of cell-free DNA concentrations and illness severity scores to predict survival in critically ill neonatal foals
Source: PLoS One. 2021 Apr 26;16(4):e0242635. doi: 10.1371/journal.pone.0242635 (PMC8075268; doi:10.1371/journal.pone.0242635)
Supplement: S1 Data — (XLSX) [file pone.0242635.s002.xlsx]

## Sheet: Master Data Sheet
				cfDNA Conc Trial 1		cfDNA Conc Trial 2		cfDNA concMean (both trials)		cfDNA Conc Trial 7/14 A	cfDNA Conc Trial 7/14 B	cfDNA Conc Trial 7/14 C	cfDNA concMean (all 3 trials)	CBC		cfDNA per 1000 neuts								Historical data								Clinical examination (intake)										CBC				Other lab data
Sample #		Patient Name	Case outcome (discharge vs death)	mg/mL	ng/mL	mg/mL	ng/mL	mg/mL	ng/mL	ng/mL	ng/mL	ng/mL	ng/mL	Neutrophil count (cells/uL)			Classification	Date of intake (X/XX/XX)	Age on intake (days)	Breed	Sex (M/F)	Date of discharge or death (X/XX/XX)	Days of hospitalization	Seizures (Y/N)	Prematurity (gestation age in days) >=320, <320	Vulvar discharge prior to delivery (Y/N)	Dystocia (Y/N)	Mare sick (Y/N)	Foal induced (Y/N)	C-section (Y/N)	GA >365 days (Y/N)	Rectal temperature (F)	Heart rate (bpm)	Respiratory rate (brpm)	Swollen joints (Y/N)	Diarrhea (Y/N)	Petechiation (Y/N)	Scleral Injection (Y/N)	Hypopyon (Y/N)	Anterior uveitis (Y/N)	Respiratory distress (Y/N)	Neutrophil count (cells/uL)	White blood cell count (cells/uL)	Band neutrophil count (cells/uL)	Lymphocyte count (cells/uL)	Fibrinogen (mg/dL)	Blood glucose (mg/dL)	Blood lactate (mmol/L)	Number of plasma units given
34	93774		1	0.446	22.3	0.472	23.6	0.459	22.95	299	303	306	302.667	15150	15.15	19.978	SEPTIC	2020-03-23	0	1	1	2020-03-31	8	0	0	0	0	0	0	0	0	99.8	76	24	0	1	0	1	0	0	0	15150	18250	0	1460	455	330.7	5.6	1
70	94395		1							503	479	447	476.333	12290	12.29	38.7578	SEPTIC	2020-05-18	1	9	0	2020-05-19	1	0	0	.	0	0	0	0	0	97.4	160	60	0	1	0	1	1	1	0	12290	14460	0	130	353	41	4.6	0
67	94202		1	0.474	23.7	0.448	22.4	0.461	23.05	306	316	318	313.333	10090	10.09	31.0538	SEPTIC	2020-05-03	0	8	0	2020-05-04	1	0	0	.	0	0	0	0	0	100.1	120	80	0	0	0	0	0	0	1	10090	11350	-	650	235	143	13.97	1
71	94389		0							287	308	318	304.333	6910	6.91	44.0425	SEPTIC	2020-05-18	0	10	0	2020-05-20	2	0	0	.	0	0	0	0	0	100.1	120	36	0	0	0	0	0	0	0	6910	8860	.	1510	545	51	2.72	0
8	93311		0	0.424	21.2	0.386	19.3	0.405	20.25	276	271	274	273.667	4680	4.68	58.4758	SEPTIC	2020-02-14	3	1	0	2020-02-20	6	0	0	0	0	0	0	0	0	101.6	64	40	0	1	0	1	0	0	0	4680	5930	0	890	703	132.8	1.8	1
77	94764		0							323	326	335	328	5070	5.07	64.6943	SEPTIC	2020-06-10	0	2	0	2020-06-18	8	0	0	.	0	0	0	0	0	100.6	120	52	0	0	0	0	0	0	0	5070	6520	.	890	485	102.5	3.2	1
78	94804		0							272	287	286	281.667	10610	10.61	26.5473	SEPTIC	2020-06-12	0	1	0	2020-06-15	3	0	0	.	0	0	0	0	0	101.7	160	36	0	0	0	0	0	0	0	10610	12130	.	1115	428	134	8.2	4
66	94137		0	0.69	34.5	0.666	33.3	0.678	33.9	1050	888	700	879.333	5270	5.27	166.856	SEPTIC	2020-04-28	1	3	0	2020-05-06	8	0	0	.	0	0	0	0	0	97.1	96	24	0	0	0	0	0	0	0	5270	7980	0	2310	458	68	17.3	0
47	93924		0	0.38	19	0.676	33.8	0.528	26.4	108	109	110	109	2750	2.75	39.6364	SEPTIC	2020-04-07	1	1	0	2020-04-14	7	0	0	.	0	0	0	0	0	98	100	24	0	0	0	0	0	0	0	2750	4290	0	1500	504	106	4.69	3
44	93891		0	0.514	25.7	0.576	28.8	0.545	27.25	245	256	253	251.333	2530	2.53	99.3412	SEPTIC	2020-04-04	1	2	0	2020-04-11	6	0	0	.	0	0	0	0	0	101.6	144	40	0	0	0	1	0	0	0	2530	3950	0	1340	445	133	2.1	1
29	93679		0	0.362	18.1	0.708	35.4	0.535	26.75	399	417	418	411.333	5330	5.33	77.1732	SEPTIC	2020-03-13	0	1	0	2020-03-16	3	0	0	.	0	0	0	0	0	101.1	100	60	0	0	0	0	0	0	0	5330	6340	0	890	284	145	2.7	0
2	93095		1	0.45	22.5	0.44	22	0.445	22.25	355	372	384	370.333	12520	12.52	29.5793	SEPTIC	2020-01-24	1.5	1	1	2020-01-24	0	0	0	.	0	0	0	0	0	101.1	160	60	0	0	0	0	0	0	0	12520	14230	0	1570	391	137	0.9	0
27	93690		0	0.398	19.9	0.436	21.8	0.417	20.85	294	274	298	288.667	4770	4.77	60.5171	SEPTIC	2020-03-13	4	1	1	2020-03-16	3	0	0	.	0	0	0	0	0	98.8	85	72	0	1	0	0	0	0	0	4770	6720	0	1340	673	128	1.1	2
5	93250		0	0.524	26.2	0.508	25.4	0.516	25.8	291	299	310	300	9800	9.8	30.6122	SEPTIC	2020-02-09	0	1	1	2020-02-10	2	0	0	0	0	0	0	0	0	99.5	80	32	0	0	0	0	0	0	0	9800	12730	0	2670	223	140	1.1	0
10	93405		0	0.476	23.8	0.488	24.4	0.482	24.1	276	281	289	282	11550	11.55	24.4156	SEPTIC	2020-02-23	0	2	1	2020-03-17	23	0	0	.	0	1	0	0	0	.	52	24	0	0	0	0	0	0	0	11550	12290	0	610	337	13	1	2
54	93962		0	0.684	34.2	0.406	20.3	0.545	27.25	297	317	322	312	7580	7.58	41.1609	SEPTIC	2020-04-12	1	2	1	2020-04-17	5	0	1	.	0	0	0	0	0	100.7	88	28	0	0	0	1	0	0	0	7580	8920	-	1110	389	121	3.7	3
23	93610		1	0.498	24.9	0.482	24.1	0.49	24.5	291	298	307	298.667	310	0.31	963.441	SEPTIC	2020-03-08	0	1	0	2020-03-09	1	0	0	.	0	1	0	0	0	92.1	88	60	0	0	1	1	0	0	1	310	1190	0	830	470	41	11.2	2
57	94002		0	0.612	30.6	0.55	27.5	0.581	29.05	247	257	238	247.333	9340	9.34	26.4811	SEPTIC	2020-04-16	3	1	0	2020-04-23	7	0	0	.	0	0	0	0	0	101.4	84	44	0	1	0	0	0	0	0	9340	11120	0	1000	891	131.5	9.7	2
79	94977		0							274	283	293	283.333	8740	8.74	32.418	SEPTIC	2020-06-27	2	3	0	2020-07-01	6	0	0	.	0	0	0	0	0	101.5	100	36	0	0	0	0	0	0	0	8740	10280	0	1230	673	103	2.29	1
49	93918		0	0.66	33	0.732	36.6	0.696	34.8	249	254	255	252.667	3780	3.78	66.843	SEPTIC	2020-04-07	1	1	0	2020-04-11	4	0	0	.	0	0	0	0	0	99.8	112	40	0	0	0	0	0	0	0	3780	4510	-	570	286	139	2.5	0
50	093??? (940?)		0	0.496	24.8	0.418	20.9	0.457	22.85	238	243	245	242	3750	3.75	64.5333	SEPTIC	2020-04-10	0	1	0	2020-04-29	19	0	0	.	1	0	0	0	0	100.9	88	32	0	0	0	0	0	0	0	3750	6140	0	2210	211	103.9	2.9	2
15	93485		0	0.558	27.9	0.65	32.5	0.604	30.2	284	296	290	290	5790	5.79	50.0864	HEALTHY	2020-02-27	0	2	1	2020-03-02	4	0	0	0	0	0	0	0	0	100.5	100	60	0	0	0	0	0	0	0	5790	7150	0	1140	288	191.6	1.4	1
11	93407		0	0.35	17.5	0.348	17.4	0.349	17.45	161	166	173	166.667	17600	17.6	9.4697	SEPTIC	2020-02-24	0	1	0	2020-03-02	8	0	0	0	0	0	0	0	0	101.9	120	24	0	0	0	0	0	0	0	17600	22280	0	2670	823	120	5	2
3	93158		0	0.372	18.6	0.358	17.9	0.365	18.25	304	325	342	323.667	13010	13.01	24.8783	SEPTIC	2020-01-30	1.5	3	1	2020-02-04	6	0	0	.	0	0	0	0	0	101.1	100	56	1	0	0	1	0	0	0	13010	11710	0	1010	510	136	1.4	1
9	93323		0	0.494	24.7	0.498	24.9	0.496	24.8	304	316	319	313	8040	8.04	38.9303	HEALTHY	2020-02-16	0	1	0	2020-02-19	3	0	0	.	0	1	0	0	0	97	92	34	0	0	0	0	0	0	0	8040	9570	0	1050	335	177.6	4	2
26	93665		0	0.57	28.5	0.578	28.9	0.574	28.7	225	241	243	236.333	6780	6.78	34.8574	HEALTHY	2020-03-12	0	1	0	2020-03-13	1	0	0	0	0	0	0	0	0	100	100	28	0	0	0	0	0	0	0	6780	5020	0	1630	294	156.1	.	0
28	93697		0	1.14	57	1.03	51.5	1.085	54.25	247	254	256	252.333	4950	4.95	50.9764	HEALTHY	2020-03-13	2	1	0	2020-03-23	10	0	0	.	0	0	0	0	0	99.1	88	24	0	0	0	1	0	0	0	4950	5820	0	520	473	134	3.9	0
30	93725		0	0.718	35.9	0.744	37.2	0.731	36.55	328	347	351	342	13390	13.39	25.5414	HEALTHY	2020-03-18	0	1	0	2020-03-21	3	0	0	.	0	0	0	0	0	101.3	100	24	0	0	0	0	0	0	0	13390	14830	0	1140	351	164	4.2	0
37	93803		0	0.642	32.1	0.55	27.5	0.596	29.8	299	309	315	307.667	4910	4.91	62.6612	HEALTHY	2020-03-25	0	1	0	2020-03-27	2	0	0	0	0	0	0	0	0	99	120	26	0	0	0	0	0	0	0	4910	5920	0	760	279	78	2	2
38	93815		0	0.492	24.6	0.474	23.7	0.483	24.15	213	219	221	217.667	4150	4.15	52.4498	HEALTHY	2020-03-26	0	1	0	2020-03-29	3	0	0	0	0	0	0	0	0	100.3	90	30	0	0	0	0	0	0	0	4150	6390	0	2170	383	145	1.8	0
41	93864		0	0.516	25.8	0.552	27.6	0.534	26.7	279	296	293	289.333	5430	5.43	53.2842	HEALTHY	2020-04-01	1	1	0	2020-04-02	1	0	0	.	0	0	0	0	0	100.5	104	40	0	0	0	0	0	0	0	5430	6620	0	860	414	122.9	1.4	0
42	93879		0	0.38	19	0.542	27.1	0.461	23.05	171	176	176	174.333	1146	1.146	152.123	HEALTHY	2020-04-03	0	1	0	2020-04-13	10	0	0	.	0	0	0	0	0	98.9	148	24	0	0	0	0	0	0	0	1146	1364	0	1770	290	99	1.3	2
63	94095		0	0.466	23.3	0.44	22	0.453	22.65	233	242	242	239	9650	9.65	24.7668	HEALTHY	2020-04-24	1	1	0	2020-04-25	1	0	0	.	0	0	0	0	0	100.8	80	30	0	0	0	0	0	0	0	9650	11420	0	1450	.	174.9	1.6	0
69	94207		0	0.454	22.7	0.47	23.5	0.462	23.1	250	263	262	258.333	8930	8.93	28.9287	HEALTHY	2020-05-03	0	1	0	2020-05-08	5	0	0	0	1	0	0	0	0	100.6	100	52	0	0	0	0	0	0	0	8930	11020	0	1980	509	225.1	1.4	0
76	94473		0							312	333	316	320.333	.	#VALUE!	#VALUE!	HEALTHY	2020-05-22	0	1	0	2020-05-25	3	0	0	.	0	0	0	0	0	100.6	180	32	0	0	0	0	0	0	0	.	.	.	.	517	131	3.2	2
25	93654		0	0.706	35.3	0.762	38.1	0.734	36.7	335	347	359	347	6140	6.14	56.5147	HEALTHY	2020-03-11	1	2	0	2020-03-13	2	0	0	.	0	0	0	0	0	101.3	88	50	0	0	0	0	0	0	0	6140	8900	0	2230	489	127.5	1.8	0
45	93895		0	0.706	35.3	0.352	17.6	0.529	26.45	319	330	332	327	3330	3.33	98.1982	HEALTHY	2020-04-05	1	2	0	2020-04-08	3	0	0	.	0	0	0	0	0	100.6	100	48	0	0	0	0	0	0	0	3330	5160	0	1640	257	130	1.2	0
46	93902		0	0.568	28.4	0.558	27.9	0.563	28.15	280	292	303	291.667	7060	7.06	41.3126	HEALTHY	2020-04-06	0	2	0	2020-04-08	2	0	0	.	0	0	0	0	0	100.9	110	28	0	0	0	0	0	0	0	7060	8820	0	1470	385	156.4	2.1	0
60	94034		0	0.354	17.7	0.366	18.3	0.36	18	224	226	230	226.667	6090	6.09	37.2195	HEALTHY	2020-04-20	1	2	0	2020-04-22	2	0	0	.	0	0	0	0	0	101.2	100	78	0	0	0	0	0	0	0	6090	7390	0	970	604	141	1.9	1
73	94435		0							405	376	328	369.667	6060	6.06	61.0011	HEALTHY	2020-05-20	0	2	0	2020-05-22	2	0	0	.	0	0	0	0	0	100.7	100	40	0	0	0	0	0	0	0	6060	7050	0	710	390	61	1.6	1
7	93299		0	0.404	20.2	0.394	19.7	0.399	19.95	334	341	354	343	11620	11.62	29.5181	HEALTHY	2020-02-13	1	1	1	2020-02-17	4	0	0	0	0	0	0	0	0	100.3	108	30	0	0	0	0	0	0	0	11620	13320	0	1470	322	92.3	1.2	4
13	93423		0	0.448	22.4	0.404	20.2	0.426	21.3	215	219	221	218.333	6520	6.52	33.4867	HEALTHY	2020-02-25	0	1	1	2020-02-26	1	0	0	0	0	0	0	0	0	101.1	100	60	0	0	0	0	0	0	0	6520	8560	0	1870	271	115	0.9	0
16	93503		0	0.416	20.8	0.438	21.9	0.427	21.35	284	298	302	294.667	9710	9.71	30.3467	HEALTHY	2020-02-29	0	1	1	2020-03-06	6	0	1	0	0	1	0	0	0	100.9	156	28	0	1	0	0	0	0	0	9710	12140	0	1940	316	129	2.2	1
24	93602		0	0.588	29.4	0.608	30.4	0.598	29.9	254	257	264	258.333	6770	6.77	38.1585	HEALTHY	2020-03-06	0	1	1	2020-03-10	4	0	0	0	0	0	0	0	0	100.2	96	36	0	0	0	0	0	0	0	6770	9250	0	2210	325	138.1	1.8	0
32	93760		0	0.398	19.9	0.422	21.1	0.41	20.5	236	255	263	251.333	11380	11.38	22.0855	HEALTHY	2020-03-22	0	1	1	2020-03-24	2	0	0	0	0	0	0	0	0	100.1	72	36	0	0	0	0	0	0	0	11380	14350	0	2800	295	137.5	1.3	0
33	93761		0	0.396	19.8	0.39	19.5	0.393	19.65	120	122	122	121.333	11350	11.35	10.6902	HEALTHY	2020-03-22	0	1	1	2020-03-27	5	0	0	0	0	0	0	0	0	100	78	42	0	0	0	0	0	0	0	11350	14190	0	2610	329	152.8	2.2	1.3
35	93800		0	0.558	27.9	0.64	32	0.599	29.95	242	251	252	248.333	6090	6.09	40.7772	HEALTHY	2020-03-25	0	1	1	2020-03-26	1	0	0	0	0	0	0	0	0	100.2	120	32	0	0	0	0	0	0	0	6090	7780	0	1520	322	189.8	.	0
43	93883		0	0.602	30.1	0.71	35.5	0.656	32.8	260	271	273	268	5460	5.46	49.0842	HEALTHY	2020-04-04	1	1	1	2020-04-06	2	0	0	.	0	0	0	0	0	100.8	88	52	0	0	0	0	0	0	0	5460	6610	0	820	447	152	1.4	0
65	94101		0	0.458	22.9	0.464	23.2	0.461	23.05	415	438	451	434.667	9160	9.16	47.4527	HEALTHY	2020-04-26	0	1	1	2020-04-29	3	0	0	.	0	0	0	0	0	100.6	96	24	0	0	0	0	0	0	0	9160	10260	-	780	473	93	3.7	2
58	94017		0	0.592	29.6	0.536	26.8	0.564	28.2	240	242	247	243	8820	8.82	27.551	HEALTHY	2020-04-17	0	2	1	2020-04-20	3	0	0	.	0	0	0	0	0	100.3	80	20	0	0	0	0	0	0	0	8820	10330	0	910	182	189	4.59	0
59	94026		0	0.422	21.1	0.442	22.1	0.432	21.6	270	274	275	273	4500	4.5	60.6667	HEALTHY	2020-04-19	1	2	1	2020-04-21	2	0	0	.	0	0	0	0	0	100.8	118	36	0	0	0	0	0	0	0	4500	5990	0	1260	310	117.2	1.4	0
64	94085		0	0.31	15.5	0.334	16.7	0.322	16.1	309	318	329	318.667	5600	5.6	56.9048	HEALTHY	2020-04-24	3	2	1	2020-04-26	2	0	0	.	0	0	0	0	0	101.3	120	20	0	0	0	0	0	0	0	5600	7250	0	1030	540	149.6	1.3	0
75	94469		0							231	244	243	239.333	7750	7.75	30.8817	HEALTHY	2020-05-22	2	2	1	2020-05-26	4	0	0	.	0	0	0	0	0	101.3	120	52	0	0	0	0	0	0	0	7750	9230	0	1110	542	125	1.23	0
72	94444		0							265	277	275	272.333	6710	6.71	40.5862	HEALTHY	2020-05-20	0	3	1	2020-05-26	6	0	0	0	0	0	0	0	0	100.3	100	20	0	0	0	0	0	0	0	6710	9720	0	2920	338	167.2	1.8	0
80	95037		0							289	292	301	294	5310	5.31	55.3672	HEALTHY	2020-07-02	0	3	1	2020-07-03	1	0	0	0	0	0	0	0	0	101.3	120	80	0	0	0	0	0	0	0	5310	9010	.	3420	359	162	1.8	0
52	93956		0	0.414	20.7	0.686	34.3	0.55	27.5	268	283	280	277	5430	5.43	51.0129	HEALTHY	2020-04-11	0	7	1	2020-04-16	5	0	0	.	0	0	0	0	0	98.9	120	48	0	0	0	0	0	0	0	5430	7920	0	2330	312	203.1	1.7	2
31	93741		0	0.576	28.8	0.62	31	0.598	29.9	342	364	352	352.667	5890	5.89	59.8755	HEALTHY	2020-03-19	2	2	1	2020-03-25	6	0	0	.	0	0	0	0	0	102.4	128	124	0	0	0	0	0	0	0	5890	7360	0	1030	562	149	1.6	0
48	93904		0	0.602	30.1	0.498	24.9	0.55	27.5	268	281	277	275.333	5010	5.01	54.9568	SEPTIC	2020-04-06	0	1	0	2020-04-14	8	0	0	.	1	0	0	0	0	100.5	96	24	0	0	0	1	0	0	1	5010	8110	0	2000	464	141.3	1.3	1
68	94225		0	0.386	19.3	0.352	17.6	0.369	18.45	248	254	252	251.333	9680	9.68	25.9642	SEPTIC	2020-05-04	0	1	0	2020-05-18	14	0	0	.	1	0	0	1	0	100.5	100	40	0	0	0	0	0	0	1	9680	11000	0	770	385	82	4.36	3
19	93540		0	0.534	26.7	0.556	27.8	0.545	27.25	247	250	254	250.333	3680	3.68	68.0254	SEPTIC	2020-03-03	0	2	1	2020-03-07	4	0	0	0	0	0	0	0	0	99.8	96	80	0	1	0	0	0	0	0	3680	4230	0	510	350	91	3.4	2
53	93958		1	0.546	27.3	0.426	21.3	0.486	24.3	172	190	166	176	1228	1.228	143.322	SEPTIC	2020-04-12	3	1	0	2020-04-13	1	0	0	.	0	0	0	0	0	100.6	132	28	0	0	0	0	0	0	1	1228	1383	-	1170	452	145	7.35	1
21	93558		0	0.474	23.7	0.514	25.7	0.494	24.7	299	311	312	307.333	8110	8.11	37.8956	Sick non-septic	2020-03-04	9	1	0	2020-03-09	5	0	0	.	0	0	0	0	0	100	80	20	0	1	0	0	0	0	0	8110	10270	0	1440	832	119	0.8	0
36	93784		0	0.642	32.1	0.47	23.5	0.556	27.8	319	324	323	322	6010	6.01	53.5774	Sick non-septic	2020-03-25	0	2	0	2020-03-28	3	0	0	0	0	1	0	0	0	99.8	160	36	0	0	0	0	0	0	0	6010	7680	0	1220	202	137.8	0.9	2
22	93567		0	0.688	34.4	0.724	36.2	0.706	35.3	296	312	313	307	4500	4.5	68.2222	Sick non-septic	2020-03-04	0	5	0	2020-03-07	3	0	0	.	0	0	0	0	0	100	120	20	0	1	0	1	0	0	0	4500	5690	0	800	404	188	1.2	1
56	93996		0	0.42	21	0.406	20.3	0.413	20.65	191	195	193	193	5980	5.98	32.2742	Sick non-septic	2020-04-15	0	1	1	2020-05-01	16	0	0	.	1	0	0	1	0	100.3	80	30	0	0	0	0	0	0	0	5980	8080	0	1780	287	104.8	4.5	2
62	94068		0	0.494	24.7	0.524	26.2	0.509	25.45	263	281	272	272	6060	6.06	44.8845	Sick non-septic	2020-04-22	6	1	1	2020-04-27	5	0	0	.	0	0	0	0	0	101.5	120	44	0	1	0	0	0	0	0	6060	8190	0	1230	681	130.2	0.8	1
61	93059		0	0.564	28.2	0.558	27.9	0.561	28.05	387	398	396	393.667	4610	4.61	85.3941	Sick non-septic	2020-04-21	4	3	1	2020-04-24	3	0	0	.	0	0	0	0	0	100.5	96	28	0	1	0	0	0	0	0	4610	5390	-	240	731	125	3.64	0
51	93941		0	0.702	35.1	0.452	22.6	0.577	28.85	289	309	306	301.333	6150	6.15	48.9973	Sick non-septic	2020-04-10	0	6	1	2020-04-13	3	0	0	.	0	0	0	0	0	100.3	104	28	0	1	0	1	0	0	0	6150	8200	0	1890	273	93.1	3.7	0
6	93254		1	0.524	26.2	0.49	24.5	0.507	25.35	270	276	282	276	10090	10.09	27.3538	Sick non-septic	2020-02-10	0	1	0	2020-02-11	2	0	0	0	1	https://onlinelibrary.wiley.com/doi/epdf/10.1111/j.1939-1676.2009.0275.x	0	0	0	98.8	96	40	0	0	0	0	0	0	1	10090	11730	1	1170	182	134	6.9	1
12	93408		1	0.584	29.2	0.554	27.7	0.569	28.45	345	373	376	364.667	10610	10.61	34.3701	Sick non-septic	2020-02-24	10	2	0	2020-02-24	0	0	0	0	0	0	0	0	0	98.6	64	24	0	0	0	0	0	0	0	10610	11660	0	1050	866	112	0.7	0
74	94467		0							277	283	293	284.333	1850	1.85	153.694	SEPTIC	2020-05-22	2	3	0	2020-05-27	5	0	0	.	0	0	0	0	0	100.2	100	60	0	1	0	0	0	0	0	1850	3250	1	550	533	135.7	5.6	0
17	93506		0	0.362	18.1	0.358	17.9	0.36	18	227	233	232	230.667	3730	3.73	61.8409	SEPTIC	2020-03-01	0	1	0	2020-03-06	5	0	0	0	1	0	0	1	0	98.1	184	52	0	0	0	0	0	0	0	3730	8170	0	4170	283	184	18.4	3
4	93214		0	0.474	23.7	0.494	24.7	0.484	24.2	315	339	361	338.333	12830	12.83	26.3705	SEPTIC	2020-02-05	0	1	1	2020-02-12	6	0	1	.	0	1	0	0	0	98.3	146	36	0	0	0	1	0	0	0	12830	14920	0	1190	715	96	2.4	1
1	92959		0	0.472	23.6	0.492	24.6	0.482	24.1	281	300	309	296.667	3060	3.06	96.9499	SEPTIC	2020-01-13	0	4	1	2020-02-04	22	1	0	.	1	0	0	1	0	90.4	180	32	0	0	0	0	0	0	0	3060	5570	0	2450	260	17	7.1	2
14	93448		1	0.588	29.4	0.6	30	0.594	29.7	198	206	212	205.333	1030	1.03	199.353	SEPTIC	2020-02-26	0	1	1	2020-02-26	0	0	0	0	0	1	0	0	0	.	136	36	0	0	1	0	0	0	0	1030	2490	0	1350	326	40	16.9	0
39	93836		1	0.516	25.8	0.59	29.5	0.553	27.65	364	375	379	372.667	3310	3.31	112.588	SEPTIC	2020-03-30	0	1	1	2020-04-03	4	1	0	.	0	0	0	0	0	96.1	84	16	0	1	0	1	0	0	0	3310	4560	0	1112	441	173	8.8	1
40	93838		1	0.456	22.8	0.39	19.5	0.423	21.15	276	278	276	276.667	310	0.31	892.473	SEPTIC	2020-03-30	3	1	1	2020-03-31	1	0	0	.	0	0	0	0	0	96.1	80	20	0	1	1	0	0	0	0	310	1350	-	640	474	31	16.1	1
55	93978		0	0.45	22.5	0.55	27.5	0.5	25	222	204	217	214.333	.	#VALUE!	#VALUE!	SEPTIC	2020-04-13	0	1	0	2020-04-14	1	0	0	1	1	0	0	0	0	100.3	100	40	0	0	0	0	0	0	0	.	.	.	.	.	.	9.4	0
18	93519		0	0.682	34.1	0.63	31.5	0.656	32.8	246	255	252	251	6000	6	41.8333	Sick non-septic	2020-03-02	0	1	0	2020-03-04	2	0	0	0	0	0	0	0	0	100.7	100	36	1	0	0	0	0	0	0	6000	7410	0	1120	275	123	3.3	3
20	93551		0	0.504	25.2	0.54	27	0.522	26.1	262	267	247	258.667	5530	5.53	46.7752	Sick non-septic	2020-03-03	0	1	0	2020-03-05	3	0	0	.	1	1	0	0	0	98.7	104	32	0	0	0	0	0	0	0	5530	7660	0	1800	254	70	3.4	3
																	34
																	35
Sepsic foals	Sepsis score	10	4														11
		7	2
		15	5
		29	1
		3	4
		7	4
		13	2
		6	5
		8	2
		12	5
		11	1
		12	4
		4	5
		6	2
		4	4
		8	5
		3	1
		15	2
		22	5
		5	3
		0	1
		14	3
		1	2
		25	3
		13	1
		18	2
		17	3
		15	2
		11	2
		13	3
		4	3
		2	2
		14	2
		6	2
		6	2.5
		10
[truncated: 16 more columns]

## Sheet: N-SIRS score
CASE #92959		Birth-3d	4-14d	This case
"Finch '20"	Temp (F)	>102. 6F or <99.0F	>102.6F or <99.0F	90.4
	Heart rate (beats/min)	>115	>120	180
	Tachypnea (breaths/min)	>56	>56	32
	Leukocytosis or leukopenia (cells/uL)	>14.4 or <6.9	>12.5 or <4	3.6
	Blood lactate (mmol/L)	>5.0	>2.5	7.1
	Blood glucose (mg/dL)	<50	<50	17
	N-SIRS Score			5
CASE #093095		Birth-3d	4-14d	This case
Grecian Maiden 2020	Temp (F)	>102. 6F or <99.0F	>102.6F or <99.0F	101.1
	Heart rate (beats/min)	>115	>120	160
	Tachypnea (breaths/min)	>56	>56	60
	Leukocytosis or leukopenia (cells/uL)	>14.4 or <6.9	>12.5 or <4	12.52
	Blood lactate (mmol/L)	>5.0	>2.5	0.9
	Blood glucose (mg/dL)	<50	<50	137
	N-SIRS Score			1
CASE #093158		Birth-3d	4-14d	This case
Arona '20	Temp (F)	>102. 6F or <99.0F	>102.6F or <99.0F	101.1
	Heart rate (beats/min)	>115	>120	100
	Tachypnea (breaths/min)	>56	>56	56
	Leukocytosis or leukopenia (cells/uL)	>14.4 or <6.9	>12.5 or <4	13010
	Blood lactate (mmol/L)	>5.0	>2.5	1.4
	Blood glucose (mg/dL)	<50	<50	136
	N-SIRS Score			0
CASE #083214		Birth-3d	4-14d	This case
Tippling Ways '20	Temp (F)	>102. 6F or <99.0F	>102.6F or <99.0F	98.3
	Heart rate (beats/min)	>115	>120	146
	Tachypnea (breaths/min)	>56	>56	46
	Leukocytosis or leukopenia (cells/uL)	>14.4 or <6.9	>12.5 or <4	14920
	Blood lactate (mmol/L)	>5.0	>2.5	2.4
	Blood glucose (mg/dL)	<50	<50	96
	N-SIRS Score			3
CASE # 093250		Birth-3d	4-14d	This case
Rare Mix '20	Temp (F)	>102. 6F or <99.0F	>102.6F or <99.0F	99.5
	Heart rate (beats/min)	>115	>120	80
	Tachypnea (breaths/min)	>56	>56	32
	Leukocytosis or leukopenia (cells/uL)	>14.4 or <6.9	>12.5 or <4	12730
	Blood lactate (mmol/L)	>5.0	>2.5	1.1
	Blood glucose (mg/dL)	<50	<50	140
	N-SIRS Score			0
CASE # 093254		Birth-3d	4-14d	This case
Talented Nut '20	Temp (F)	>102. 6F or <99.0F	>102.6F or <99.0F	98.8
	Heart rate (beats/min)	>115	>120	96
	Tachypnea (breaths/min)	>56	>56	40
	Leukocytosis or leukopenia (cells/uL)	>14.4 or <6.9	>12.5 or <4	11730
	Blood lactate (mmol/L)	>5.0	>2.5	6.9
	Blood glucose (mg/dL)	<50	<50	134
	N-SIRS Score			2
CASE # 093299		Birth-3d	4-14d	This case
Diamond Dollar '20	Temp (F)	>102. 6F or <99.0F	>102.6F or <99.0F	100.3
	Heart rate (beats/min)	>115	>120	108
	Tachypnea (breaths/min)	>56	>56	30
	Leukocytosis or leukopenia (cells/uL)	>14.4 or <6.9	>12.5 or <4	13320
	Blood lactate (mmol/L)	>5.0	>2.5	1.2
	Blood glucose (mg/dL)	<50	<50	92.3
	N-SIRS Score			0
CASE # 093311		Birth-3d	4-14d	This case
Hurryupandcomeback '20	Temp (F)	>102. 6F or <99.0F	>102.6F or <99.0F	101.6
	Heart rate (beats/min)	>115	>120	64
	Tachypnea (breaths/min)	>56	>56	40
	Leukocytosis or leukopenia (cells/uL)	>14.4 or <6.9	>12.5 or <4	5930
	Blood lactate (mmol/L)	>5.0	>2.5	1.8
	Blood glucose (mg/dL)	<50	<50	132.8
	N-SIRS Score			1
CASE # 093323		Birth-3d	4-14d	This case
Magsamelia '20	Temp (F)	>102. 6F or <99.0F	>102.6F or <99.0F	97
	Heart rate (beats/min)	>115	>120	92
	Tachypnea (breaths/min)	>56	>56	34
	Leukocytosis or leukopenia (cells/uL)	>14.4 or <6.9	>12.5 or <4	9570
	Blood lactate (mmol/L)	>5.0	>2.5	4
	Blood glucose (mg/dL)	<50	<50	177.6
	N-SIRS Score			1
CASE # 093405		Birth-3d	4-14d	This case
Wedding Dress '20	Temp (F)	>102. 6F or <99.0F	>102.6F or <99.0F	TLTR
	Heart rate (beats/min)	>115	>120	52
	Tachypnea (breaths/min)	>56	>56	24
	Leukocytosis or leukopenia (cells/uL)	>14.4 or <6.9	>12.5 or <4	12290
	Blood lactate (mmol/L)	>5.0	>2.5	1
	Blood glucose (mg/dL)	<50	<50	13
	N-SIRS Score			2
CASE # 093407		Birth-3d	4-14d	This case
Basket Stitch '20	Temp (F)	>102. 6F or <99.0F	>102.6F or <99.0F	101.9
	Heart rate (beats/min)	>115	>120	120
	Tachypnea (breaths/min)	>56	>56	24
	Leukocytosis or leukopenia (cells/uL)	>14.4 or <6.9	>12.5 or <4	22280
	Blood lactate (mmol/L)	>5.0	>2.5	5
	Blood glucose (mg/dL)	<50	<50	120
	N-SIRS Score			2
CASE # 093408		Birth-3d	4-14d	This case
I'll Bring Dessert '20	Temp (F)	>102. 6F or <99.0F	>102.6F or <99.0F	98.6
	Heart rate (beats/min)	>115	>120	64
	Tachypnea (breaths/min)	>56	>56	24
	Leukocytosis or leukopenia (cells/uL)	>14.4 or <6.9	>12.5 or <4	11660
	Blood lactate (mmol/L)	>5.0	>2.5	0.7
	Blood glucose (mg/dL)	<50	<50	112
	N-SIRS Score			1
CASE # 093423		Birth-3d	4-14d	This case
Cavort '20	Temp (F)	>102. 6F or <99.0F	>102.6F or <99.0F	101.1
	Heart rate (beats/min)	>115	>120	100
	Tachypnea (breaths/min)	>56	>56	60
	Leukocytosis or leukopenia (cells/uL)	>14.4 or <6.9	>12.5 or <4	8560
	Blood lactate (mmol/L)	>5.0	>2.5	0.9
	Blood glucose (mg/dL)	<50	<50	115
	N-SIRS Score (0-4)			1
CASE # 093448		Birth-3d	4-14d	This case
Battle Axe '20	Temp (F)	>102. 6F or <99.0F	>102.6F or <99.0F	TLTR
	Heart rate (beats/min)	>115	>120	136
	Tachypnea (breaths/min)	>56	>56	36
	Leukocytosis or leukopenia (cells/uL)	>14.4 or <6.9	>12.5 or <4	2490
	Blood lactate (mmol/L)	>5.0	>2.5	16.9
	Blood glucose (mg/dL)	<50	<50	40
	N-SIRS Score			5
CASE # 093485		Birth-3d	4-14d	This case
Womanly Image '20	Temp (F)	>102. 6F or <99.0F	>102.6F or <99.0F	100.5
	Heart rate (beats/min)	>115	>120	100
	Tachypnea (breaths/min)	>56	>56	60
	Leukocytosis or leukopenia (cells/uL)	>14.4 or <6.9	>12.5 or <4	7150
	Blood lactate (mmol/L)	>5.0	>2.5	1.4
	Blood glucose (mg/dL)	<50	<50	191.6
	N-SIRS Score			1
CASE # 093503		Birth-3d	4-14d	This case
Heartfally '20	Temp (F)	>102. 6F or <99.0F	>102.6F or <99.0F	100.9
	Heart rate (beats/min)	>115	>120	156
	Tachypnea (breaths/min)	>56	>56	28
	Leukocytosis or leukopenia (cells/uL)	>14.4 or <6.9	>12.5 or <4	12140
	Blood lactate (mmol/L)	>5.0	>2.5	2.2
	Blood glucose (mg/dL)	<50	<50	129
	N-SIRS Score			1
CASE #093506		Birth-3d	4-14d	This case
Margaret Mary '20	Temp (F)	>102. 6F or <99.0F	>102.6F or <99.0F	98.1
	Heart rate (beats/min)	>115	>120	184
	Tachypnea (breaths/min)	>56	>56	52
	Leukocytosis or leukopenia (cells/uL)	>14.4 or <6.9	>12.5 or <4	8170
	Blood lactate (mmol/L)	>5.0	>2.5	18.4
	Blood glucose (mg/dL)	<50	<50	184
	N-SIRS Score			3
CASE #093509		Birth-3d	4-14d	This case
Who's Cozy '20	Temp (F)	>102. 6F or <99.0F	>102.6F or <99.0F	100.7
	Heart rate (beats/min)	>115	>120	100
	Tachypnea (breaths/min)	>56	>56	36
	Leukocytosis or leukopenia (cells/uL)	>14.4 or <6.9	>12.5 or <4	7410
	Blood lactate (mmol/L)	>5.0	>2.5	3.3
	Blood glucose (mg/dL)	<50	<50	123
	N-SIRS Score			0
CASE #093540		Birth-3d	4-14d	This case
Feelinglikeastar '20	Temp (F)	>102. 6F or <99.0F	>102.6F or <99.0F	99.8
	Heart rate (beats/min)	>115	>120	96
	Tachypnea (breaths/min)	>56	>56	80
	Leukocytosis or leukopenia (cells/uL)	>14.4 or <6.9	>12.5 or <4	4230
	Blood lactate (mmol/L)	>5.0	>2.5	3.4
	Blood glucose (mg/dL)	<50	<50	91
	N-SIRS Score			1
CASE #093551		Birth-3d	4-14d	This case
Tonca '20	Temp (F)	>102. 6F or <99.0F	>102.6F or <99.0F	98.7
	Heart rate (beats/min)	>115	>120	104
	Tachypnea (breaths/min)	>56	>56	32
	Leukocytosis or leukopenia (cells/uL)	>14.4 or <6.9	>12.5 or <4	7660
	Blood lactate (mmol/L)	>5.0	>2.5	3.4
	Blood glucose (mg/dL)	<50	<50	70
	N-SIRS Score			1
CASE # 093558		Birth-3d	4-14d	This case
Stormy Love Affair '20	Temp (F)	>102. 6F or <99.0F	>102.6F or <99.0F	100
	Heart rate (beats/min)	>115	>120	80
	Tachypnea (breaths/min)	>56	>56	20
	Leukocytosis or leukopenia (cells/uL)	>14.4 or <6.9	>12.5 or <4	10270
	Blood lactate (mmol/L)	>5.0	>2.5	0.8
	Blood glucose (mg/dL)	<50	<50	119
	N-SIRS Score			0
CASE # 093567		Birth-3d	4-14d	This case
The Lady Hornet (Emma) '20	Temp (F)	>102. 6F or <99.0F	>102.6F or <99.0F	100
	Heart rate (beats/min)	>115	>120	120
	Tachypnea (breaths/min)	>56	>56	20
	Leukocytosis or leukopenia (cells/uL)	>14.4 or <6.9	>12.5 or <4	5690
	Blood lactate (mmol/L)	>5.0	>2.5	1.2
	Blood glucose (mg/dL)	<50	<50	188
	N-SIRS Score			2
CASE # 093610		Birth-3d	4-14d	This case
Masha '20	Temp (F)	>102. 6F or <99.0F	>102.6F or <99.0F	92.1
	Heart rate (beats/min)	>115	>120	88
	Tachypnea (breaths/min)	>56	>56	60
	Leukocytosis or leukopenia (cells/uL)	>14.4 or <6.9	>12.5 or <4	1190
	Blood lactate (mmol/L)	>5.0	>2.5	11.2
	Blood glucose (mg/dL)	<50	<50	41
	N-SIRS Score			3
CASE # 093620		Birth-3d	4-14d	This case
One Smart Philly '20	Temp (F)	>102. 6F or <99.0F	>102.6F or <99.0F	100.2
	Heart rate (beats/min)	>115	>120	96
	Tachypnea (breaths/min)	>56	>56	36
	Leukocytosis or leukopenia (cells/uL)	>14.4 or <6.9	>12.5 or <4	9250
	Blood lactate (mmol/L)	>5.0	>2.5	1.8
	Blood glucose (mg/dL)	<50	<50	138.1
	N-SIRS Score			0
CASE # 093654		Birth-3d	4-14d	This case
Beach Bonnet '20	Temp (F)	>102. 6F or <99.0F	>102.6F or <99.0F	101.3
	Heart rate (beats/min)	>115	>120	88
	Tachypnea (breaths/min)	>56	>56	40
	Leukocytosis or leukopenia (cells/uL)	>14.4 or <6.9	>12.5 or <4	8900
	Blood lactate (mmol/L)	>5.0	>2.5	1.8
	Blood glucose (mg/dL)	<50	<50	127.5
	N-SIRS Score			0
CASE # 093665		Birth-3d	4-14d	This case
Cougar Cruise '20	Temp (F)	>102. 6F or <99.0F	>102.6F or <99.0F	100
	Heart rate (beats/min)	>115	>120	100
	Tachypnea (breaths/min)	>56	>56	28
	Leukocytosis or leukopenia (cells/uL)	>14.4 or <6.9	>12.5 or <4	5020
	Blood lactate (mmol/L)	>5.0	>2.5
	Blood glucose (mg/dL)	<50	<50	0
	N-SIRS Score			1
CASE # 093690		Birth-3d	4-14d	This case
Angel Park '20	Temp (F)	>102. 6F or <99.0F	>102.6F or <99.0F	98.8
	Heart rate (beats/min)	>115	>120	70
	Tachypnea (breaths/min)	>56	>56	72
	Leukocytosis or leukopenia (cells/uL)	>14.4 or <6.9	>12.5 or <4	6720
	Blood lactate (mmol/L)	>5.0	>2.5	1.1
	Blood glucose (mg/dL)	<50	<50	128
	N-SIRS Score			3
CASE # 093697		Birth-3d	4-14d	This case
Miss Bullistic '20	Temp (F)	>102. 6F or <99.0F	>102.6F or <99.0F	99.1
	Heart rate (beats/min)	>115	>120	88
	Tachypnea (breaths/min)	>56	>56	24
	Leukocytosis or leukopenia (cells/uL)	>14.4 or <6.9	>12.5 or <4	5820
	Blood lactate (mmol/L)	>5.0	>2.5	3.9
	Blood glucose (mg/dL)	<50	<50	134
	N-SIRS Score			2
CASE # 093679		Birth-3d	4-14d	This case
Real Tizzy '20	Temp (F)	>102. 6F or <99.0F	>102.6F or <99.0F	101
	Heart rate (beats/min)	>115	>120	100
	Tachypnea (breaths/min)	>56	>56	60
	Leukocytosis or leukopenia (cells/uL)	>14.4 or <6.9	>12.5 or <4	6340
	Blood lactate (mmol/L)	>5.0	>2.5	2.7
	Blood glucose (mg/dL)	<50	<50	145
	N-SIRS Score			2
CASE # 093725		Birth-3d	4-14d	This case
Ianthe '20	Temp (F)	>102. 6F or <99.0F	>102.6F or <99.0F	101.3
	Heart rate (beats/min)	>115	>120	100
	Tachypnea (breaths/min)	>56	>56	24
	Leukocytosis or leukopenia (cells/uL)	>14.4 or <6.9	>12.5 or <4	14830
	Blood lactate (mmol/L)	>5.0	>2.5	4.2
	Blood glucose (mg/dL)	<50	<50	164
	N-SIRS Score			1
CASE # 093741		Birth-3d	4-14d	This case
To The Good Life '20	Temp (F)	>102. 6F or <99.0F	>102.6F or <99.0F	102.4
	Heart rate (beats/min)	>115	>120	128
	Tachypnea (breaths/min)	>56	>56	124
	Leukocytosis or leukopenia (cells/uL)	>14.4 or <6.9	>12.5 or <4	7360
	Blood lactate (mmol/L)	>5.0	>2.5	1.6
	Blood glucose (mg/dL)	<50	<50	149
	N-SIRS Score			2
CASE # 093761		Birth-3d	4-14d	This case
Aunt Rose '20	Temp (F)	>102. 6F or <99.0F	>102.6F or <99.0F	100
	Heart rate (beats/min)	>115	>120	78
	Tachypnea (breaths/min)	>56	>56	42
	Leukocytosis or leukopenia (cells/uL)	>14.4 or <6.9	>12.5 or <4	14190
	Blood lactate (mmol/L)	>5.0	>2.5	2.2
	Blood glucose (mg/dL)	<50	<50	152.8
	N-SIRS Score			0
CASE # 093760		Birth-3d	4-14d	This case
Button My Button '20	Temp (F)	>102. 6F or <99.0F	>102.6F or <99.0F	100.1
	Heart rate (beats/min)	>115	>120	72
	Tachypnea (breaths/min)	>56	>56	36
	Leukocytosis or leukopenia (cells/uL)	>14.4 or <6.9	>12.5 or <4	14350
	Blood lactate (mmol/L)	>5.0	>2.5	1.3
	Blood glucose (mg/dL)	<50	<50	137.5
	N-SIRS Score			0
CASE # 093774		Birth-3d	4-14d	This case
Gallopping Giraffe '20	Temp (F)	>102. 6F or <99.0F	>102.6F or <99.0F	99.8
	Heart rate (beats/min)	>115	>120	76
	Tachypnea (breaths/min)	>56	>56	24
	Leukocytosis or leukopenia (cells/uL)	>14.4 or <6.9	>12.5 or <4	18250
	Blood lactate (mmol/L)	>5.0	>2.5	5.6
	Blood glucose (mg/dL)	<50	<50	330.7
	N-SIRS Score			2
CASE # 093784		Birth-3d	4-14d	This case
Warm Glow '20	Temp (F)	>102. 6F or <99.0F	>102.6F or <99.0F	100.2
	Heart rate (beats/min)	>115	>120	120
	Tachypnea (breaths/min)	>56	>56	32
	Leukocytosis or leukopenia (cells/uL)	>14.4 or <6.9	>12.5 or <4	7780
	Blood lactate (mmol/L)	>5.0	>2.5	NOT OBTAINED
	Blood glucose (mg/dL)	<50	<50	189.8
	N-SIRS Score			1
CASE # 093800		Birth-3d	4-14d	This case
My Lady Day '20	Temp (F)	>102. 6F or <99.0F	>102.6F or <99.0F	98.8
	Heart rate (beats/min)	>115	>120	160
	Tachypnea (breaths/min)	>56	>56	36
	Leukocytosis or leukopenia (cells/uL)	>14.4 or <6.9	>12.5 or <4	7860
	Blood lactate (mmol/L)	>5.0	>2.5	0.9
	Blood glucose (mg/dL)	<50	<50	137.8
	N-SIRS Score			2
CASE # 093803		Birth-3d	4-14d	This case
Paradise Quickie '20	Temp (F)	>102. 6F or <99.0F	>102.6F or <99.0F	99
	Heart rate (beats/min)	>115	>120	120
	Tachypnea (breaths/min)	>56	>56	26
	Leukocytosis or leukopenia (cells/uL)	>14.4 or <6.9	>12.5 or <4	5920
	Blood lactate (mmol/L)	>5.0	>2.5	2
	Blood glucose (mg/dL)	<50	<50	78
	N-SIRS Score			2
CASE # 093815		Birth-3d	4-14d	This case
Lady Silver Rod '20	Temp (F)	>102. 6F or <99.0F	>102.6F or <99.0F	100.3
	Heart rate (beats/min)	>115	>120	90
	Tachypnea (breaths/min)	>56	>56	30
	Leukocytosis or leukopenia (cells/uL)	>14.4 or <6.9	>12.5 or <4	6390
	Blood lactate (mmol/L)	>5.0	>2.5	1.8
	Blood glucose (mg/dL)	<50	<50	145
	N-SIRS Score			1
CASE # 093836		Birth-3d	4-14d	This case
Fortuna Luna '20	Temp (F)	>102. 6F or <99.0F	>102.6F or <99.0F	96.1
	Heart rate (beats/min)	>115	>120	64
	Tachypnea (breaths/min)	>56	>56	16
	Leukocytosis or leukopenia (cells/uL)	>14.4 or <6.9	>12.5 or <4	4560
	Blood lactate (mmol/L)	>5.0	>2.5	8.8
	Blood glucose (mg/dL)	<50	<50	173
	N-SIRS Score			3
CASE # 093838		Birth-3d	4-14d	This case
Angel of the Nile '20	Temp (F)	>102. 6F or <99.0F	>102.6F or <99.0F	96.1
	Heart rate (beats/min)	>115	>120	80
	Tachypnea (breaths/min)	>56	>56	20
	Leukocytosis or leukopenia (cells/uL)	>14.4 or <6.9	>12.5 or <4	1350
	Blood lactate (mmol/L)	>5.0	>2.5	16.1
	Blood glucose (mg/dL)	<50	<50	31
	N-SIRS Score			3
CASE # 093864		Birth-3d	4-14d	This case
Witch Woman '20 / Rooster	Temp (F)	>102. 6F or <99.0F	>102.6F or <99.0F	100.5
	Heart rate (beats/min)	>115	>120	104
	Tachypnea (breaths/min)	>56	>56	40
	Leukocytosis or leukopenia (cells/uL)	>14.4 or <6.9	>12.5 or <4	6620
	Blood lactate (mmol/L)	>5.0	>2.5	1.4
	Blood glucose (mg/dL)	<50	<50	122.9
	N-SIRS Score			1
CASE # 093879		Birth-3d	4-14d	This case
Construe '20	Temp (F)	>102. 6F or <99.0F	>102.6F or <99.0F	98.9
	Heart rate (beats/min)	>115	>120	148
	Tachypnea (breaths/min)	>56	>56	24
	Leukocytosis or leukopenia (cells/uL)	>14.4 or <6.9	>12.5 or <4	1364
	Blood lactate (mmol/L)	>5.0	>2.5	1.3
	Blood glucose (mg/dL)	<50	<50	99
	N-SIRS Score			2
CASE # 093883		Birth-3d	4-14d	This case
Furness '20	Temp (F)	>102. 6F or <99.0F	>102.6F or <99.0F	100.8
	Heart rate (beats/min)	>115	>120	88
	Tachypnea (breaths/min)	>56	>56	52
	Leukocytosis or leukopenia (cells/uL)	>14.4 or <6.9	>12.5 or <4	6610
	Blood lactate (mmol/L)	>5.0	>2.5	1.4
	Blood glucose (mg/dL)	<50	<50	152
	N-SIRS Score			1
CASE # 093891		Birth-3d	4-14d	This case
DONTCHEATONAFILLY '20	Temp (F)	>102. 6F or <99.0F	>102.6F or <99.0F	101.6
	Heart rate (beats/min)	>115	>120	144
	Tachypnea (breaths/min)	>56	>56	40
	Leukocytosis or leukopenia (cells/uL)	>14.4 or <6.9	>12.5 or <4	3950
	Blood lactate (mmol/L)	>5.0	>2.5	2.1
	Blood glucose (mg/dL)	<50	<50	133
	N-SIRS Score			2
CASE # 093895		Birth-3d	4-14d	This case
Rosecroft Survivor '20	Temp (F)	>102. 6F or <99.0F	>102.6F or <99.0F	100.6
	Heart rate (beats/min)	>115	>120	140
	Tachypnea (breaths/min)	>56	>56	48
	Leukocytosis or leukopenia (cells/uL)	>14.4 or <6.9	>12.5 or <4	5160
	Blood lactate (mmol/L)	>5.0	>2.5	1.2
	Blood glucose (mg/dL)	<50	<50	130
	N-SIRS Score			2
CASE # 093902		Birth-3d	4-14d	This case
Designable '20	Temp (F)	>102. 6F or <99.0F	>102.6F or <99.0F	100.9
	Heart rate (beats/min)	>115	>120	110
	Tachypnea (breaths/min)	>56	>56	28
	Leukocytosis or leukopenia (cells/uL)	>14.4 or <6.9	>12.5 or <4	8820
	Blood lactate (mmol/L)	>5.0	>2.5	2.1
	Blood glucose (mg/dL)	<50	<50	156.4
	N-SIRS Score			0
CASE # 093924		Birth-3d	4-14d	This case
Leiola '20	Temp (F)	>102. 6F or <99.0F	>102.6F or <99.0F	98
	Heart rate (beats/min)	>115	>120	100
	Tachypnea (breaths/min)	>56	>56	24
	Leukocytosis or leukopenia (cells/uL)	>14.4 or <6.9	>12.5 or <4	4290
	Blood lactate (mmol/L)	>5.0	>2.5	4.69
	Blood glucose (mg/dL)	<50	<50	106
	N-SIRS Score			2
CASE # 093904		Birth-3d	4-14d	This case
Amusing '20	Temp (F)	>102. 6F or <99.0F	>102.6F or <99.0F	100.5
	Heart rate (beats/min)	>115	>120	96
	Tachypnea (breaths/min)	>56	>56	24
	Leukocytosis or leukopenia (cells/uL)	>14.4 or <6.9	>12.5 or <4	8110
	Blood lactate (mmol/L)	>5.0	>2.5	141.3
	Blood glucose (mg/dL)	<50	<50	1.3
	N-SIRS Score			0
CASE # 093918		Birth-3d	4-14d	This case
Kelly's Adventure '20	Temp (F)	>102. 6F or <99.0F	>102.6F or <99.0F	99.8
	Heart rate (beats/min)	>115	>120	112
	Tachypnea (breaths/min)	>56	>56	40
	Leukocytosis or leukopenia (cells/uL)	>14.4 or <6.9	>12.5 or <4	4510
	Blood lactate (mmol/L)	>5.0	>2.5	2.5
	Blood glucose (mg/dL)	<50	<50	139
	N-SIRS Score			1
CASE # #093940/#093949		Birth-3d	4-14d	This case
Nefer Nefer 20 / Angelo	Temp (F)	>102. 6F or <99.0F	>102.6F or <99.0F	100.9
	Heart rate (beats/min)	>115	>120	88
	Tachypnea (breaths/min)	>56	>56	32
	Leukocytosis or leukopenia (cells/uL)	>14.4 or <6.9	>12.5 or <4	6140
	Blood lactate (mmol/L)	>5.0	>2.5	2.9
	Blood glucose (mg/dL)	<50	<50	103.9
	N-SIRS Score			1
CASE #094941		Birth-3d	4-14d	This case
Gaia '20	Temp (F)	>102. 6F or <99.0F	>102.6F or <99.0F	100.3
	Heart rate (beats/min)	>115	>120	104
	Tachypnea (breaths/min)	>56	>56	28
	Leukocytosis or leukopenia (cells/uL)	>14.4 or <6.9	>12.5 or <4	8200
	Blood lactate (mmol/L)	>5.0	>2.5	3.7
	Blood glucose (mg/dL)	<50	<50	93.1
	N-SIRS Score			0
CASE #093956		Birth-3d	4-14d	This case
Spring Social '20	Temp (F)	>102. 6F or <99.0F	>102.6F or <99.0F	98.9
	Heart rate (beats/min)	>115	>120	120
	Tachypnea (breaths/min)	>56	>56	48
	Leukocytosis or leukopenia (cells/uL)	>14.4 or <6.9	>12.5 or <4	7920
	Blood lactate (mmol/L)	>5.0	>2.5	1.7
	Blood glucose (mg/dL)	<50	<50	203.1
	N-SIRS Score			2
CASE #093958		Birth-3d	4-14d	This case
Fergie's Lady '20	Temp (F)	>102. 6F or <99.0F	>102.6F or <99.0F	100.6
	Heart rate (beats/min)	>115	>120	132
	Tachypnea (breaths/min)	>56	>56	28
	Leukocytosis or leukopenia (cells/uL)	>14.4 or <6.9	>12.5 or <4	1384
	Blood lactate (mmol/L)	>5.0	>2.5	7.35
	Blood glucose (mg/dL)	<50	<50	145
	N-SIRS Score			2
CASE #093962		Birth-3d	4-14d	This case
Melody '20	Temp (F)	>102. 6F or <99.0F	>102.6F or <99.0F	100.7
	Heart rate (beats/min)	>115	>120	88
	Tachypnea (breaths/min)	>56	>56	28
	Leukocytosis or leukopenia (cells/uL)	>14.4 or <6.9	>12.5 or <4	8920
	Blood lactate (mmol/L)	>5.0	>2.5	3.7
	Blood glucose (mg/dL)	<50	<50	121
	N-SIRS Score			0
CASE # 093996		Birth-3d	4-14d	This case
Lala's Cooking '20	Temp (F)	>102. 6F or <99.0F	>102.6F or <99.0F	100.3
	Heart rate (beats/min)	>115	>120	80
	Tachypnea (breaths/min)	>56	>56	30
	Leukocytosis or leukopenia (cells/uL)	>14.4 or <6.9	>12.5 or <4	8080
	Blood lactate (mmol/L)	>5.0	>2.5	4.5
	Blood glucose (mg/dL)	<50	<50	104.8
	N-SIRS Score			0
CASE # 094002		Birth-3d	4-14d	This case
San Gregoria '20	Temp (F)	>102. 6F or <99.0F	>102.6F or <99.0F	101.4
	Heart rate (beats/min)	>115	>120	84
	Tachypnea (breaths/min)	>56	>56	44
	Leukocytosis or leukopenia (cells/uL)	>14.4 or <6.9	>12.5 or <4	11120
	Blood lactate (mmol/L)	>5.0	>2.5	9.7
	Blood glucose (mg/dL)	<50	<50	131.5
	N-SIRS Score			1
CASE # 094017		Birth-3d	4-14d	This case
Seboomook Mao '20	Temp (F)	>102. 6F or <99.0F	>102.6F or <99.0F	100.3
	Heart rate (beats/min)	>115	>120	80
	Tachypnea (breaths/min)	>56	>56	20
	Leukocytosis or leukopenia (cells/uL)	>14.4 or <6.9	>12.5 or <4	10330
	Blood lactate (mmol/L)	>5.0	>2.5	4.59
	Blood glucose (mg/dL)	<50	<50	189
	N-SIRS Score			0
CASE # 094026		Birth-3d	4-14d	This case
Lyford Cay '20	Temp (F)	>102. 6F or <99.0F	>102.6F or <99.0F	100.8
	Heart rate (beats/min)	>115	>120	118
	Tachypnea (breaths/min)	>56	>56	36
	Leukocytosis or leukopenia (cells/uL)	>14.4 or <6.9	>12.5 or <4	5990
	Blood lactate (mmol/L)	>5.0	>2.5	1.4
	Blood glucose (mg/dL)	<50	<50	117.2
	N-SIRS Score			1
CASE # 094034		Birth-3d	4-14d	This case
Wynnfield Ariel '20	Temp (F)	>102. 6F or <99.0F	>102.6F or <99.0F	101.2
	Heart rate (beats/min)	>115	>120	100
	Tachypnea (breaths/min)	>56	>56	78
	Leukocytosis or leukopenia (cells/uL)	>14.4 or <6.9	>12.5 or <4	7390
	Blood lactate (mmol/L)	>5.0	>2.5	1.9
	Blood glucose (mg/dL)	<50	<50	141
	N-SIRS Score			1
CASE # 093059		Birth-3d	4-14d	This case
Divine '20	Temp (F)	>102. 6F or <99.0F	>102.6F or <99.0F	100.5
	Heart rate (beats/min)	>115	>120	96
	Tachypnea (breaths/min)	>56	>56	28
	Leukocytosis or leukopenia (cells/uL)	>14.4 or <6.9	>12.5 or <4	5390
	Blood lactate (mmol/L)	>5.0	>2.5	3.64
	Blood glucose (mg/dL)	<50	<50	125
	N-SIRS Score			1
CASE # 094068		Birth-3d	4-14d	This case
Victorina '20	Temp (F)	>102. 6F or <99.0F	>102.6F or <99.0F	101.5
	Heart rate (beats/min)	>115	>120	120
	Tachypnea (breaths/min)	>56	>56	44
	Leukocytosis or leukopenia (cells/uL)	>14.4 or <6.9	>12.5 or <4	8190
	Blood lactate (mmol/L)	>5.0	>2.5	0.8
	Blood glucose (mg/dL)	<50	<50	130.2
	N-SIRS Score			0
CASE # 094095		Birth-3d	4-14d	This case
Grand Lassie '20	Temp (F)	>102. 6F or <99.0F	>102.6F or <99.0F	100.8
	Heart rate (beats/min)	>115	>120	80
	Tachypnea (breaths/min)	>56	>56	30
	Leukocytosis or leukopenia (cells/uL)	>14.4 or <6.9	>12.5 or <4	11420
	Blood lactate (mmol/L)	>5.0	>2.5	1.6
	Blood glucose (mg/dL)	<50	<50	174.9
	N-SIRS Score			0
CASE # 094085		Birth-3d	4-14d	This case
Hyercast '20	Temp (F)	>102. 6F or <99.0F	>102.6F or <99.0F	101.4
	Heart rate (beats/min)	>115	>120	120
	Tachypnea (breaths/min)	>56	>56	20
	Leukocytosis or leukopenia (cells/uL)	>14.4 or <6.9	>12.5 or <4	7250
	Blood lactate (mmol/L)	>5.0	>2.5	1.3
	Blood glucose (mg/dL)	<50	<50	149.6
	N-SIRS Score			1
CASE # 094101		Birth-3d	4-14d	This case
Romantic Song '20	Temp (F)	>102. 6F or <99.0F	>102.6F or <99.0F	100.6
	Heart rate (beats/min)	>115	>120	96
	Tachypnea (breaths/min)	>56	>56	24
	Leukocytosis or leukopenia (cells/uL)	>14.4 or <6.9	>12.5 or <4	10260
	Blood lactate (mmol/L)	>5.0	>2.5	3.7
	Blood glucose (mg/dL)	<50	<50	93
	N-SIRS Score			0
CASE # 094137		Birth-3d	4-14d	This case
Chiquita HTF '20	Temp (F)	>102. 6F or <99.0F	>102.6F or <99.0F	97.1
	Heart rate (beats/min)	>115	>120	96
	Tachypnea (breaths/min)	>56	>56	24
	Leukocytosis or leukopenia (cells/uL)	>14.4 or <6.9	>12.5 or <4	7980
	Blood lactate (mmol/L)	>5.0	>2.5	17.3
	Blood glucose (mg/dL)	<50	<50	68
	N-SIRS Score			2
CASE # 094202		Birth-3d	4-14d	This case
Fiona '20	Temp (F)	>102. 6F or <99.0F	>102.6F or <99.0F	100.1
	Heart rate (beats/min)	>115	>120	120
	Tachypnea (breaths/min)	>56	>56	80
	Leukocytosis or leukopenia (cells/uL)	>14.4 or <6.9	>12.5 or <4	11350
	Blood lactate (mmol/L)	>5.0	>2.5	13.97
	Blood glucose (mg/dL)	<50	<50	143
	N-SIRS Score			3
CASE # 094225		Birth-3d	4-14d	This case
One More Lilian '20	Temp (F)	>102. 6F or <99.0F	>102.6F or <99.0F	100.5
	Heart rate (beats/min)	>115	>120	100
	Tachypnea (breaths/min)	>56	>56	40
	Leukocytosis or leukopenia (cells/uL)	>14.4 or <6.9	>12.5 or <4	11000
	Blood lactate (mmol/L)	>5.0	>2.5	4.36
	Blood glucose (mg/dL)	<50	<50	82
	N-SIRS Score			0
CASE # 094207		Birth-3d	4-14d	This case
Lovely Stay '20	Temp (F)	>102. 6F or <99.0F	>102.6F or <99.0F	100.6
	Heart rate (beats/min)	>115	>120	100
	Tachypnea (breaths/min)	>56	>56	52
	Leukocytosis or leukopenia (cells/uL)	>14.4 or <6.9	>12.5 or <4	11020
	Blood lactate (mmol/L)	>5.0	>2.5	1.4
	Blood glucose (mg/dL)	<50	<50	225.1
	N-SIRS Score			0
CASE# 094395		Birth-3d	4-14d	This case
Lynley's Sweetie '20	Temp (F)	>102. 6F or <99.0F	>102.6F or <99.0F	97.4
	Heart rate (beats/min)	>115	>120	160
	Tachypnea (breaths/min)	>56	>56	60
	Leukocytosis or leukopenia (cells/uL)	>14.4 or <6.9	>12.5 or <4	14460
	Blood lactate (mmol/L)	>5.0	>2.5	4.6
	Blood glucose (mg/dL)	<50	<50	41
	N-SIRS Score			5
CASE# 094398		Birth-3d	4-14d	This case
Yani of Winterspring '20 aka Magnus	Temp (F)	>102. 6F or <99.0F	>102.6F or <99.0F	100.1
	Heart rate (beats/min)	>115	>120	120
	Tachypnea (breaths/min)	>56	>56	36
	Leukocytosis or leukopenia (cells/uL)	>14.4 or <6.9	>12.5 or <4	8860
	Blood lactate (mmol/L)	>5.0	>2.5	2.72
	Blood glucose (mg/dL)	<50	<50	51
	N-SIRS Score			1
CASE# 094444		Birth-3d	4-14d	This case
Sephora '20	Temp (F)	>102. 6F or <99.0F	>102.6F or <99.0F	100.3
	Heart rate (beats/min)	>115	>120	100
	Tachypnea (breaths/min)	>56	>56	30
	Leukocytosis or leukopenia (cells/uL)	>14.4 or <6.9	>12.5 or <4	9720
	Blood lactate (mmol/L)	>5.0	>2.5	1.8
	Blood glucose (mg/dL)	<50	<50	167.2
	N-SIRS Score			0
CASE# 094435		Birth-3d	4-14d	This case
Whammy Hanover '20	Temp (F)	>102. 6F or <99.0F	>102.6F or <99.0F	100.7
	Heart rate (beats/min)	>115	>120	100
	Tachypnea (breaths/min)	>56	>56	40
	Leukocytosis or leukopenia (cells/uL)	>14.4 or <6.9	>12.5 or <4	7050
	Blood lactate (mmol/L)	>5.0	>2.5	1.6
	Blood glucose (mg/dL)	<50	<50	61
	N-SIRS Score			0
CASE# 094467		Birth-3d	4-14d	This case
Stella '20	Temp (F)	>102. 6F or <99.0F	>102.6F or <99.0F	100.2
	Heart rate (beats/min)	>115	>120	100
	Tachypnea (breaths/min)	>56	>56	60
	Leukocytosis or leukopenia (cells/uL)	>14.4 or <6.9	>12.5 or <4	3250
	Blood lactate (mmol/L)	>5.0	>2.5	5.6
	Blood glucose (mg/dL)	<50	<50	135.7
	N-SIRS Score			3
CASE# 094469		Birth-3d	4-14d	This case
Triple Bottom Line '20	Temp (F)	>102. 6F or <99.0F	>102.6F or <99.0F	101.3
	Heart rate (beats/min)	>115	>120	120
	Tachypnea (breaths/min)	>56	>56	52
	Leukocytosis or leukopenia (cells/uL)	>14.4 or <6.9	>12.5 or <4	9230
	Blood lactate (mmol/L)	>5.0	>2.5	1.23
	Blood glucose (mg/dL)	<50	<50	125
	N-SIRS Score			1
CASE# 094473		Birth-3d	4-14d	This case
Two Stars '20	Temp (F)	>102. 6F or <99.0F	>102.6F or <99.0F	100.6
	Heart rate (beats/min)	>115	>120	180
	Tachypnea (breaths/min)	>56	>56	32
	Leukocytosis or leukopenia (cells/uL)	>14.4 or <6.9	>12.5 or <4	.
	Blood lactate (mmol/L)	>5.0	>2.5	3.2
	Blood glucose (mg/dL)	<50	<50	131
	N-SIRS Score			1
CASE# 094769		Birth-3d	4-14d	This case
Girlfriend Bash '20	Temp (F)	>102. 6F or <99.0F	>102.6F or <99.0F	100.6
	Heart rate (beats/min)	>115	>120	120
	Tachypnea (breaths/min)	>56	>56	52
	Leukocytosis or leukopenia (cells/uL)	>14.4 or <6.9	>12.5 or <4	6520
	Blood lactate (mmol/L)	>5.0	>2.5	3.2
	Blood glucose (mg/dL)	<50	<50	102.5
	N-SIRS Score			2
CASE# 094804		Birth-3d	4-14d	This case
Charlie '20 (Thumper)	Temp (F)	>102. 6F or <99.0F	>102.6F or <99.0F	101.7
	Heart rate (beats/min)	>115	>120	160
	Tachypnea (breaths/min)	>56	>56	36
	Leukocytosis or leukopenia (cells/uL)	>14.4 or <6.9	>12.5 or <4	12130
	Blood lactate (mmol/L)	>5.0	>2.5	8.2
	Blood glucose (mg/dL)	<50	<50	134
	N-SIRS Score			2
CASE# 094977		Birth-3d	4-14d	This case
Cherries Jubilee '20	Temp (F)	>102. 6F or <99.0F	>102.6F or <99.0F	101.5
	Heart rate (beats/min)	>115	>120	100
	Tachypnea (breaths/min)	>56	>56	36
	Leukocytosis or leukopenia (cells/uL)	>14.4 or <6.9	>12.5 or <4	10380
	Blood lactate (mmol/L)	>5.0	>2.5	2.29
	Blood glucose (mg/dL)	<50	<50	103
	N-SIRS Score			0
CASE# 095037		Birth-3d	4-14d	This case
Ally Khan '20	Temp (F)	>102. 6F or <99.0F	>102.6F or <99.0F	101.3
	Heart rate (beats/min)	>115	>120	120
	Tachypnea (breaths/min)	>56	>56	80
	Leukocytosis or leukopenia (cells/uL)	>14.4 or <6.9	>12.5 or <4	9010
	Blood lactate (mmol/L)	>5.0	>2.5	1.8
	Blood glucose (mg/dL)	<50	<50	162
	N-SIRS Score			2

## Sheet: Sepsis score
CASE #92959			Exact number	4	3	2	1	0	This case
"Finch '20"	CBC	Neutrophil count (cells/uL)	3060	<1000	<2000	2000-4000 or >12000	8000-12000	Normal	2
		Band neutrophil count (cells/uL)	0	>500	>200	50-200		<50	0
		Toxic neutrophil changes	0	Marked	Moderate	Slight		None	0
		Lymphocyte count (cells/uL)	2450		<equal to 550				0
		Fibrinogen (mg/dL	260			>600	400-600	<400	0
	Other Lab Data	Blood glucose (mg/dL)	17			<50	50-75	>75	2
		Blood lactate (mmol/L)	7.1	>10	>7	>5	>2.5	<equal to 2.5	3
		IgG (mg/dL)	Not obtained until after plasma		200-400	400-800		>800	-
		Creatinine (mg/dL)	3.1		>equal to 4				0
	Clinical exam	Petechia, scleral injection, hypopyon or anterior uveitis (not from trauma)	None		Marked	Moderate	Mild	None	0
		Diarrhea and/or swollen joints and or respiratory distress	None		Yes			None	0
		Hypotonia, coma, lethargy, seizures	Normal			Marked	Mild	Normal	0
	Historical data	Prematurity (gestational age)	>330 (5 days premature)		<300	300-310	311-330	>330	0
		Placentitis, vulvar discharge prior to delivery, dystocia, mare sick, foal induced, C-section, GA >365 days	Yes		Yes			No	3
	Presence of SIRS		Yes	Yes				No	4
	Sepsis score								14
CASE # 093095			Exact number	4	3	2	1	0	This case
Grecian Maiden 2020	CBC	Neutrophil count (cells/uL)	12520	<1000	<2000	2000-4000 or >12000	8000-12000	Normal	0
		Band neutrophil count (cells/uL)	0	>500	>200	50-200		<50	0
		Toxic neutrophil changes	None	Marked	Moderate	Slight		None	0
		Lymphocyte count (cells/uL)	1570		<equal to 550				0
		Fibrinogen (mg/dL	391			>600	400-600	<400	0
	Other Lab Data	Blood glucose (mg/dL)	137			<50	50-75	>75	0
		Blood lactate (mmol/L)	0.7	>10	>7	>5	>2.5	<equal to 2.5	0
		IgG (mg/dL)	>800		200-400	400-800		>800	0
		Creatinine (mg/dL)	1.5		>equal to 4				0
	Clinical exam	Petechia, scleral injection, hypopyon or anterior uveitis (not from trauma)	None		Marked	Moderate	Mild	None	0
		Diarrhea and/or swollen joints and or respiratory distress	None		Yes			None	0
		Hypotonia, coma, lethargy, seizures	Yes			Marked	Mild	Normal	2
	Historical data	Prematurity (gestational age)	No		<300	300-310	311-330	>330	0
		Placentitis, vulvar discharge prior to delivery, dystocia, mare sick, foal induced, C-section, GA >365 days	No		Yes			No	0
	Presence of SIRS		No	Yes				No	0
	Sepsis score								0
CASE # 093158			Exact number	4	3	2	1	0	This case
Arona 20	CBC	Neutrophil count (cells/uL)	13800	<1000	<2000	2000-4000 or >12000	8000-12000	Normal	0
		Band neutrophil count (cells/uL)	0	>500	>200	50-200		<50	0
		Toxic neutrophil changes	None	Marked	Moderate	Slight		None	0
		Lymphocyte count (cells/uL)	1010		<equal to 550				0
		Fibrinogen (mg/dL	510			>600	400-600	<400	1
	Other Lab Data	Blood glucose (mg/dL)	136			<50	50-75	>75	0
		Blood lactate (mmol/L)	1.4	>10	>7	>5	>2.5	<equal to 2.5	0
		IgG (mg/dL)			200-400	400-800		>800	0
		Creatinine (mg/dL)	0.8		>equal to 4				0
	Clinical exam	Petechia, scleral injection, hypopyon or anterior uveitis (not from trauma)	Yes (Scleral injection)		Marked	Moderate	Mild	None	1
		Diarrhea and/or swollen joints and or respiratory distress	No		Yes			None	0
		Hypotonia, coma, lethargy, seizures	No			Marked	Mild	Normal	0
	Historical data	Prematurity (gestational age)	>330 days (1 week)		<300	300-310	311-330	>330	0
		Placentitis, vulvar discharge prior to delivery, dystocia, mare sick, foal induced, C-section, GA >365 days	No		Yes			No	0
	Presence of SIRS			Yes				No	0
	Sepsis score								2
CASE # 093214			Exact number	4	3	2	1	0	This case
Tippling Ways '20	CBC	Neutrophil count (cells/uL)	14920	<1000	<2000	2000-4000 or >12000	8000-12000	Normal	0
		Band neutrophil count (cells/uL)	12830	>500	>200	50-200		<50	0
		Toxic neutrophil changes	None	Marked	Moderate	Slight		None	0
		Lymphocyte count (cells/uL)	1190		<equal to 550				0
		Fibrinogen (mg/dL	715			>600	400-600	<400	2
	Other Lab Data	Blood glucose (mg/dL)	96			<50	50-75	>75	0
		Blood lactate (mmol/L)	2.4	>10	>7	>5	>2.5	<equal to 2.5	0
		IgG (mg/dL)	4		200-400	400-800		>800	4
		Creatinine (mg/dL)	2.1		>equal to 4				0
	Clinical exam	Petechia, scleral injection, hypopyon or anterior uveitis (not from trauma)	Scleral injection (moderate)		Marked	Moderate	Mild	None	2
		Diarrhea and/or swollen joints and or respiratory distress	No		Yes			None	0
		Hypotonia, coma, lethargy, seizures	No			Marked	Mild	Normal	0
	Historical data	Prematurity (gestational age)	305		<300	300-310	311-330	>330	2
		Placentitis, vulvar discharge prior to delivery, dystocia, mare sick, foal induced, C-section, GA >365 days			Yes			No	0
	Presence of SIRS		Yes	Yes				No	0
	Sepsis score								14
CASE # 093250			Exact number	4	3	2	1	0	This case
Rare Mix '20	CBC	Neutrophil count (cells/uL)	9800	<1000	<2000	2000-4000 or >12000	8000-12000	Normal	1
		Band neutrophil count (cells/uL)	0	>500	>200	50-200		<50	0
		Toxic neutrophil changes	None	Marked	Moderate	Slight		None	0
		Lymphocyte count (cells/uL)	2670		<equal to 550				0
		Fibrinogen (mg/dL	223			>600	400-600	<400	0
	Other Lab Data	Blood glucose (mg/dL)	140			<50	50-75	>75	0
		Blood lactate (mmol/L)	1.1	>10	>7	>5	>2.5	<equal to 2.5	0
		IgG (mg/dL)	1189		200-400	400-800		>800	0
		Creatinine (mg/dL)	1.5		>equal to 4				0
	Clinical exam	Petechia, scleral injection, hypopyon or anterior uveitis (not from trauma)	No		Marked	Moderate	Mild	None	0
		Diarrhea and/or swollen joints and or respiratory distress	No		Yes			None	0
		Hypotonia, coma, lethargy, seizures	No			Marked	Mild	Normal	0
	Historical data	Prematurity (gestational age)	No		<300	300-310	311-330	>330	0
		Placentitis, vulvar discharge prior to delivery, dystocia, mare sick, foal induced, C-section, GA >365 days	No		Yes			No	0
	Presence of SIRS		No	Yes				No	0
	Sepsis score								1
CASE # 093254			Exact number	4	3	2	1	0	This case
Talented Nut '20	CBC	Neutrophil count (cells/uL)	10090	<1000	<2000	2000-4000 or >12000	8000-12000	Normal	1
		Band neutrophil count (cells/uL)	1	>500	>200	50-200		<50	0
		Toxic neutrophil changes	None	Marked	Moderate	Slight		None	0
		Lymphocyte count (cells/uL)	1170		<equal to 550				0
		Fibrinogen (mg/dL	182			>600	400-600	<400	0
	Other Lab Data	Blood glucose (mg/dL)	134			<50	50-75	>75	0
		Blood lactate (mmol/L)	6.9	>10	>7	>5	>2.5	<equal to 2.5	2
		IgG (mg/dL)	139		200-400	400-800		>800	0
		Creatinine (mg/dL)	3.2		>equal to 4				0
	Clinical exam	Petechia, scleral injection, hypopyon or anterior uveitis (not from trauma)	No		Marked	Moderate	Mild	None	0
		Diarrhea and/or swollen joints and or respiratory distress	Yes		Yes			None	3
		Hypotonia, coma, lethargy, seizures	Yes			Marked	Mild	Normal	1
	Historical data	Prematurity (gestational age)	No (348)		<300	300-310	311-330	>330	0
		Placentitis, vulvar discharge prior to delivery, dystocia, mare sick, foal induced, C-section, GA >365 days	Yes		Yes			No	3
	Presence of SIRS		No	Yes				No	0
	Sepsis score								10
CASE # 093299			Exact number	4	3	2	1	0	This case
Diamond Dollar '20	CBC	Neutrophil count (cells/uL)	11620	<1000	<2000	2000-4000 or >12000	8000-12000	Normal	1
		Band neutrophil count (cells/uL)	0	>500	>200	50-200		<50	0
		Toxic neutrophil changes	None	Marked	Moderate	Slight		None	0
		Lymphocyte count (cells/uL)	1470		<equal to 550				0
		Fibrinogen (mg/dL	322			>600	400-600	<400	0
	Other Lab Data	Blood glucose (mg/dL)	92.3			<50	50-75	>75	0
		Blood lactate (mmol/L)	1.2	>10	>7	>5	>2.5	<equal to 2.5	0
		IgG (mg/dL)	98		200-400	400-800		>800	0
		Creatinine (mg/dL)	1.6		>equal to 4				0
	Clinical exam	Petechia, scleral injection, hypopyon or anterior uveitis (not from trauma)	None		Marked	Moderate	Mild	None	0
		Diarrhea and/or swollen joints and or respiratory distress	None		Yes			None	0
		Hypotonia, coma, lethargy, seizures	Normal			Marked	Mild	Normal	0
	Historical data	Prematurity (gestational age)	No		<300	300-310	311-330	>330	0
		Placentitis, vulvar discharge prior to delivery, dystocia, mare sick, foal induced, C-section, GA >365 days	No		Yes			No	0
	Presence of SIRS		No	Yes				No	0
	Sepsis score								1
CASE # 093311			Exact number	4	3	2	1	0	This case
Hurryupandcomeback'20	CBC	Neutrophil count (cells/uL)	5930	<1000	<2000	2000-4000 or <12000	8000-12000	Normal	2
		Band neutrophil count (cells/uL)	0	>500	>200	50-200		<50	0
		Toxic neutrophil changes	0	Marked	Moderate	Slight		None	0
		Lymphocyte count (cells/uL)	890		<equal to 550				0
		Fibrinogen (mg/dL	703			>600	400-600	<400	2
	Other Lab Data	Blood glucose (mg/dL)	132.8			<50	50-75	>75	0
		Blood lactate (mmol/L)	1.8	>10	>7	>5	>2.5	<equal to 2.5	0
		IgG (mg/dL)	666		200-400	400-800		>800	2
		Creatinine (mg/dL)	1.3		>equal to 4				0
	Clinical exam	Petechia, scleral injection, hypopyon or anterior uveitis (not from trauma)	Mild scleral injection		Marked	Moderate	Mild	None	1
		Diarrhea and/or swollen joints and or respiratory distress	Diarrhea		Yes			None	3
		Hypotonia, coma, lethargy, seizures	Normal			Marked	Mild	Normal	0
	Historical data	Prematurity (gestational age)	Normal		<300	300-310	311-330	>330	0
		Placentitis, vulvar discharge prior to delivery, dystocia, mare sick, foal induced, C-section, GA >365 days	No		Yes			No	0
	Presence of SIRS		No	Yes				No	0
	Sepsis score								10
CASE # 093323			Exact number	4	3	2	1	0	This case
Magsamelia '20	CBC	Neutrophil count (cells/uL)	8040	<1000	<2000	2000-4000 or <12000	8000-12000	Normal	1
		Band neutrophil count (cells/uL)	0	>500	>200	50-200		<50	0
		Toxic neutrophil changes	0	Marked	Moderate	Slight		None	0
		Lymphocyte count (cells/uL)	1050		<equal to 550				0
		Fibrinogen (mg/dL	335			>600	400-600	<400	0
	Other Lab Data	Blood glucose (mg/dL)	177.6			<50	50-75	>75	0
		Blood lactate (mmol/L)	4	>10	>7	>5	>2.5	<equal to 2.5	1
		IgG (mg/dL)	404		200-400	400-800		>800	2
		Creatinine (mg/dL)	1.7		>equal to 4				0
	Clinical exam	Petechia, scleral injection, hypopyon or anterior uveitis (not from trauma)	None		Marked	Moderate	Mild	None	0
		Diarrhea and/or swollen joints and or respiratory distress	None		Yes			None	0
		Hypotonia, coma, lethargy, seizures	None			Marked	Mild	Normal	0
	Historical data	Prematurity (gestational age)	No		<300	300-310	311-330	>330	0
		Placentitis, vulvar discharge prior to delivery, dystocia, mare sick, foal induced, C-section, GA >365 days	No		Yes			No	0
	Presence of SIRS		No	Yes				No	0
	Sepsis score								4
CASE #093405			Exact number	4	3	2	1	0	This case
Wedding Dress '20	CBC	Neutrophil count (cells/uL)	11550	<1000	<2000	2000-4000 or <12000	8000-12000	Normal	1
		Band neutrophil count (cells/uL)	0	>500	>200	50-200		<50	0
		Toxic neutrophil changes	0	Marked	Moderate	Slight		None	0
		Lymphocyte count (cells/uL)	610		<equal to 550				0
		Fibrinogen (mg/dL	337			>600	400-600	<400	0
	Other Lab Data	Blood glucose (mg/dL)	13			<50	50-75	>75	2
		Blood lactate (mmol/L)	1	>10	>7	>5	>2.5	<equal to 2.5	0
		IgG (mg/dL)	6		200-400	400-800		>800	4
		Creatinine (mg/dL)	1		>equal to 4				0
	Clinical exam	Petechia, scleral injection, hypopyon or anterior uveitis (not from trauma)	None		Marked	Moderate	Mild	None
		Diarrhea and/or swollen joints and or respiratory distress	None		Yes			None
		Hypotonia, coma, lethargy, seizures	None			Marked	Mild	Normal
	Historical data	Prematurity (gestational age)	Yes (321)		<300	300-310	311-330	>330	1
		Placentitis, vulvar discharge prior to delivery, dystocia, mare sick, foal induced, C-section, GA >365 days	Yes		Yes			No	3
	Presence of SIRS		None	Yes				No
	Sepsis score								11
CASE #093407			Exact number	4	3	2	1	0	This case
Basket Stitch '20	CBC	Neutrophil count (cells/uL)	17600	<1000	<2000	2000-4000 or <12000	8000-12000	Normal	0
		Band neutrophil count (cells/uL)	0	>500	>200	50-200		<50	0
		Toxic neutrophil changes	0	Marked	Moderate	Slight		None	0
		Lymphocyte count (cells/uL)	2670		<equal to 550				0
		Fibrinogen (mg/dL	823			>600	400-600	<400	2
	Other Lab Data	Blood glucose (mg/dL)	120			<50	50-75	>75	0
		Blood lactate (mmol/L)	5	>10	>7	>5	>2.5	<equal to 2.5	1
		IgG (mg/dL)	52		200-400	400-800		>800	4
		Creatinine (mg/dL)	3.8		>equal to 4				0
	Clinical exam	Petechia, scleral injection, hypopyon or anterior uveitis (not from trauma)	None		Marked	Moderate	Mild	None	0
		Diarrhea and/or swollen joints and or respiratory distress	None		Yes			None	0
		Hypotonia, coma, lethargy, seizures	None			Marked	Mild	Normal	0
	Historical data	Prematurity (gestational age)	None		<300	300-310	311-330	>330	0
		Placentitis, vulvar discharge prior to delivery, dystocia, mare sick, foal induced, C-section, GA >365 days	None		Yes			No	0
	Presence of SIRS		No	Yes				No	0
	Sepsis score								7
CASE #093408			Exact number	4	3	2	1	0	This case
I'll Bring Dessert '20	CBC	Neutrophil count (cells/uL)	10610	<1000	<2000	2000-4000 or <12000	8000-12000	Normal	1
		Band neutrophil count (cells/uL)	0	>500	>200	50-200		<50	0
		Toxic neutrophil changes	0	Marked	Moderate	Slight		None	0
		Lymphocyte count (cells/uL)	1050		<equal to 550				0
		Fibrinogen (mg/dL	866			>600	400-600	<400	2
	Other Lab Data	Blood glucose (mg/dL)	112			<50	50-75	>75	0
		Blood lactate (mmol/L)	0.7	>10	>7	>5	>2.5	<equal to 2.5	0
		IgG (mg/dL)	500		200-400	400-800		>800	3
		Creatinine (mg/dL)	1.2		>equal to 4				0
	Clinical exam	Petechia, scleral injection, hypopyon or anterior uveitis (not from trauma)	None		Marked	Moderate	Mild	None	0
		Diarrhea and/or swollen joints and or respiratory distress	None		Yes			None	0
		Hypotonia, coma, lethargy, seizures	None			Marked	Mild	Normal	0
	Historical data	Prematurity (gestational age)	None		<300	300-310	311-330	>330	0
		Placentitis, vulvar discharge prior to delivery, dystocia, mare sick, foal induced, C-section, GA >365 days	None		Yes			No	0
	Presence of SIRS		No	Yes				No	0
	Sepsis score								6
CASE # 093423			Exact number	4	3	2	1	0	This case
Cavort '20	CBC	Neutrophil count (cells/uL)	6520	<1000	<2000	2000-4000 or <12000	8000-12000	Normal	2
		Band neutrophil count (cells/uL)	0	>500	>200	50-200		<50	0
		Toxic neutrophil changes	0	Marked	Moderate	Slight		None	0
		Lymphocyte count (cells/uL)	1870		<equal to 550				0
		Fibrinogen (mg/dL	271			>600	400-600	<400	0
	Other Lab Data	Blood glucose (mg/dL)	115			<50	50-75	>75	0
		Blood lactate (mmol/L)	0.9	>10	>7	>5	>2.5	<equal to 2.5	0
		IgG (mg/dL)	1606		200-400	400-800		>800	0
		Creatinine (mg/dL)	2.2		>equal to 4				0
	Clinical exam	Petechia, scleral injection, hypopyon or anterior uveitis (not from trauma)	None		Marked	Moderate	Mild	None	0
		Diarrhea and/or swollen joints and or respiratory distress	None		Yes			None	0
		Hypotonia, coma, lethargy, seizures	None			Marked	Mild	Normal	0
	Historical data	Prematurity (gestational age)	None		<300	300-310	311-330	>330	0
		Placentitis, vulvar discharge prior to delivery, dystocia, mare sick, foal induced, C-section, GA >365 days	None		Yes			No	0
	Presence of SIRS		None	Yes				No	0
	Sepsis score								2
CASE # 093448			Exact number	4	3	2	1	0	This case
Batle Axe '20	CBC	Neutrophil count (cells/uL)	1030	<1000	<2000	2000-4000 or <12000	8000-12000	Normal	3
		Band neutrophil count (cells/uL)	0	>500	>200	50-200		<50	0
		Toxic neutrophil changes	0	Marked	Moderate	Slight		None	0
		Lymphocyte count (cells/uL)	1350		<equal to 550				0
		Fibrinogen (mg/dL	326			>600	400-600	<400	0
	Other Lab Data	Blood glucose (mg/dL)	40			<50	50-75	>75	2
		Blood lactate (mmol/L)	16.9	>10	>7	>5	>2.5	<equal to 2.5	4
		IgG (mg/dL)	52		200-400	400-800		>800	4
		Creatinine (mg/dL)	2.7		>equal to 4				0
	Clinical exam	Petechia, scleral injection, hypopyon or anterior uveitis (not from trauma)	Moderate petechiation		Marked	Moderate	Mild	None	2
		Diarrhea and/or swollen joints and or respiratory distress	None		Yes			None	0
		Hypotonia, coma, lethargy, seizures	Mild lethargy			Marked	Mild	Normal	1
	Historical data	Prematurity (gestational age)	Yes (327)		<300	300-310	311-330	>330	1
		Placentitis, vulvar discharge prior to delivery, dystocia, mare sick, foal induced, C-section, GA >365 days	Mare placentitis		Yes			No	3
	Presence of SIRS		Yes	Yes				No	4
	Sepsis score								25
CASE # 093485			Exact number	4	3	2	1	0	This case
Womanly Image '20	CBC	Neutrophil count (cells/uL)	5790	<1000	<2000	2000-4000 or <12000	8000-12000	Normal	2
		Band neutrophil count (cells/uL)	0	>500	>200	50-200		<50	0
		Toxic neutrophil changes	0	Marked	Moderate	Slight		None	0
		Lymphocyte count (cells/uL)	1140		<equal to 550				0
		Fibrinogen (mg/dL	288			>600	400-600	<400	0
	Other Lab Data	Blood glucose (mg/dL)	191.6			<50	50-75	>75	0
		Blood lactate (mmol/L)	1.4	>10	>7	>5	>2.5	<equal to 2.5	0
		IgG (mg/dL)	951		200-400	400-800		>800	0
		Creatinine (mg/dL)	1.6		>equal to 4				0
	Clinical exam	Petechia, scleral injection, hypopyon or anterior uveitis (not from trauma)	None		Marked	Moderate	Mild	None	0
		Diarrhea and/or swollen joints and or respiratory distress	None		Yes			None	0
		Hypotonia, coma, lethargy, seizures	None			Marked	Mild	Normal	0
	Historical data	Prematurity (gestational age)	None		<300	300-310	311-330	>330	0
		Placentitis, vulvar discharge prior to delivery, dystocia, mare sick, foal induced, C-section, GA >365 days	None		Yes			No	0
	Presence of SIRS		No	Yes				No	0
	Sepsis score								2
CASE # 093503			Exact number	4	3	2	1	0	This case
Heartfally '20	CBC	Neutrophil count (cells/uL)	9710	<1000	<2000	2000-4000 or <12000	8000-12000	Normal	1
		Band neutrophil count (cells/uL)	0	>500	>200	50-200		<50	0
		Toxic neutrophil changes	0	Marked	Moderate	Slight		None	0
		Lymphocyte count (cells/uL)	1940		<equal to 550				0
		Fibrinogen (mg/dL	316			>600	400-600	<400	0
	Other Lab Data	Blood glucose (mg/dL)	129			<50	50-75	>75	0
		Blood lactate (mmol/L)	2.2	>10	>7	>5	>2.5	<equal to 2.5	0
		IgG (mg/dL)	199		200-400	400-800		>800	0
		Creatinine (mg/dL)	2.3		>equal to 4				0
	Clinical exam	Petechia, scleral injection, hypopyon or anterior uveitis (not from trauma)	None		Marked	Moderate	Mild	None	0
		Diarrhea and/or swollen joints and or respiratory distress	None		Yes			None	0
		Hypotonia, coma, lethargy, seizures	None			Marked	Mild	Normal	0
	Historical data	Prematurity (gestational age)	Yes (312)		<300	300-310	311-330	>330	1
		Placentitis, vulvar discharge prior to delivery, dystocia, mare sick, foal induced, C-section, GA >365 days	Yes (placentitis)		Yes			No	3
	Presence of SIRS		No	Yes				No	0
	Sepsis score								5
CASE # 093506			Exact number	4	3	2	1	0	This case
Margaret Mary '20	CBC	Neutrophil count (cells/uL)	3730	<1000	<2000	2000-4000 or <12000	8000-12000	Normal	2
		Band neutrophil count (cells/uL)	0	>500	>200	50-200		<50	0
		Toxic neutrophil changes	0	Marked	Moderate	Slight		None	0
		Lymphocyte count (cells/uL)	4170		<equal to 550				0
		Fibrinogen (mg/dL	283			>600	400-600	<400	0
	Other Lab Data	Blood glucose (mg/dL)	184			<50	50-75	>75	0
		Blood lactate (mmol/L)	18.4	>10	>7	>5	>2.5	<equal to 2.5	4
		IgG (mg/dL)	404		200-400	400-800		>800	2
		Creatinine (mg/dL)	3.7		>equal to 4				0
	Clinical exam	Petechia, scleral injection, hypopyon or anterior uveitis (not from trauma)	None		Marked	Moderate	Mild	None	0
		Diarrhea and/or swollen joints and or respiratory distress	None		Yes			None	0
		Hypotonia, coma, lethargy, seizures	None			Marked	Mild	Normal	0
	Historical data	Prematurity (gestational age)	None		<300	300-310	311-330	>330	0
		Placentitis, vulvar discharge prior to delivery, dystocia, mare sick, foal induced, C-section, GA >365 days	Yes (dystocia)		Yes			No	3
	Presence of SIRS		Yes	Yes				No	4
	Sepsis score								15
CASE # 09359			Exact number	4	3	2	1	0	This case
Who's Cozy '20	CBC	Neutrophil count (cells/uL)	6000	<1000	<2000	2000-4000 or <12000	8000-12000	Normal	2
		Band neutrophil count (cells/uL)	0	>500	>200	50-200		<50	0
		Toxic neutrophil changes	0	Marked	Moderate	Slight		None	0
		Lymphocyte count (cells/uL)	1120		<equal to 550				0
		Fibrinogen (mg/dL	275			>600	400-600	<400	0
	Other Lab Data	Blood glucose (mg/dL)	123			<50	50-75	>75	0
		Blood lactate (mmol/L)	3.3	>10	>7	>5	>2.5	<equal to 2.5	1
		IgG (mg/dL)	242		200-400	400-800		>800	3
		Creatinine (mg/dL)	2		>equal to 4				0
	Clinical exam	Petechia, scleral injection, hypopyon or anterior uveitis (not from trauma)	None		Marked	Moderate	Mild	None	0
		Diarrhea and/or swollen joints and or respiratory distress	Yes (swollen joint)		Yes			None	3
		Hypotonia, coma, lethargy, seizures	None			Marked	Mild	Normal	0
	Historical data	Prematurity (gestational age)	None		<300	300-310	311-330	>330	0
		Placentitis, vulvar discharge prior to delivery, dystocia, mare sick, foal induced, C-section, GA >365 days	None		Yes			No	0
	Presence of SIRS		None	Yes				No	0
	Sepsis score								9
CASE # 093540			Exact number	4	3	2	1	0	This case
Feelinglikeastar '20	CBC	Neutrophil count (cells/uL)	3680	<1000	<2000	2000-4000 or <12000	8000-12000	Normal	0
		Band neutrophil count (cells/uL)	0	>500	>200	50-200		<50	0
		Toxic neutrophil changes	0	Marked	Moderate	Slight		None	0
		Lymphocyte count (cells/uL)	510		<equal to 550				3
		Fibrinogen (mg/dL	350			>600	400-600	<400	0
	Other Lab Data	Blood glucose (mg/dL)	91			<50	50-75	>75	0
		Blood lactate (mmol/L)	3.4	>10	>7	>5	>2.5	<equal to 2.5	1
		IgG (mg/dL)	335.5		200-400	400-800		>800	3
		Creatinine (mg/dL)	4.4		>equal to 4				3
	Clinical exam	Petechia, scleral injection, hypopyon or anterior uveitis (not from trauma)	None		Marked	Moderate	Mild	None	0
		Diarrhea and/or swollen joints and or respiratory distress	Yes (diarrhea)		Yes			None	3
		Hypotonia, coma, lethargy, seizures	None			Marked	Mild	Normal	0
	Historical data	Prematurity (gestational age)	No		<300	300-310	311-330	>330	0
		Placentitis, vulvar discharge prior to delivery, dystocia, mare sick, foal induced, C-section, GA >365 days	No		Yes			No	0
	Presence of SIRS		No	Yes				No	0
	Sepsis score								13
CASE # 093551			Exact number	4	3	2	1	0	This case
Tonca '20	CBC	Neutrophil count (cells/uL)	5530	<1000	<2000	2000-4000 or <12000	8000-12000	Normal	2
		Band neutrophil count (cells/uL)	0	>500	>200	50-200		<50	0
		Toxic neutrophil changes	None	Marked	Moderate	Slight		None	0
		Lymphocyte count (cells/uL)	1800		<equal to 550				0
		Fibrinogen (mg/dL	254			>600	400-600	<400	0
	Other Lab Data	Blood glucose (mg/dL)	70			<50	50-75	>75	1
		Blood lactate (mmol/L)	3.4	>10	>7	>5	>2.5	<equal to 2.5	1
		IgG (mg/dL)	74		200-400	400-800		>800	4
		Creatinine (mg/dL)	2.3		>equal to 4				3
	Clinical exam	Petechia, scleral injection, hypopyon or anterior uveitis (not from trauma)	None		Marked	Moderate	Mild	None	0
		Diarrhea and/or swollen joints and or respiratory distress	None		Yes			None	0
		Hypotonia, coma, lethargy, seizures	None			Marked	Mild	Normal	0
	Historical data	Prematurity (gestational age)	No		<300	300-310	311-330	>330	0
		Placentitis, vulvar discharge prior to delivery, dystocia, mare sick, foal induced, C-section, GA >365 days	Yes		Yes			No	0
	Presence of SIRS			Yes				No	0
	Sepsis score								11
CASE # 093558			Exact number	4	3	2	1	0	This case
Stormy Love Affair '20	CBC	Neutrophil count (cells/uL)	8110	<1000	<2000	2000-4000 or <12000	8000-12000	Normal	1
		Band neutrophil count (cells/uL)	0	>500	>200	50-200		<50	0
		Toxic neutrophil changes	0	Marked	Moderate	Slight		None	0
		Lymphocyte count (cells/uL)	1440		<equal to 550				0
		Fibrinogen (mg/dL	832			>600	400-600	<400	2
	Other Lab Data	Blood glucose (mg/dL)	119			<50	50-75	>75	0
		Blood lactate (mmol/L)	0.8	>10	>7	>5	>2.5	<equal to 2.5	0
		IgG (mg/dL)	1660		200-400	400-800		>800	0
		Creatinine (mg/dL)	2.1		>equal to 4				0
	Clinical exam	Petechia, scleral injection, hypopyon or anterior uveitis (not from trauma)	N		Marked	Moderate	Mild	None	0
		Diarrhea and/or swollen joints and or respiratory distress	Yes		Yes			None	3
		Hypotonia, coma, lethargy, seizures	No			Marked	Mild	Normal	0
	Historical data	Prematurity (gestational age)	No		<300	300-310	311-330	>330	0
		Placentitis, vulvar discharge prior to delivery, dystocia, mare sick, foal induced, C-section, GA >365 days	No		Yes			No	0
	Presence of SIRS		No	Yes				No	0
	Sepsis score								6
CASE # 093567			Exact number	4	3	2	1	0	This case
The Lady Hornet (Emma) '20	CBC	Neutrophil count (cells/uL)	4500	<1000	<2000	2000-4000 or <12000	8000-12000	Normal	2
		Band neutrophil count (cells/uL)	0	>500	>200	50-200		<50	0
		Toxic neutrophil changes	0	Marked	Moderate	Slight		None	0
		Lymphocyte count (cells/uL)	800		<equal to 550				0
		Fibrinogen (mg/dL	404			>600	400-600	<400	1
	Other Lab Data	Blood glucose (mg/dL)	188			<50	50-75	>75	0
		Blood lactate (mmol/L)	1.2	>10	>7	>5	>2.5	<equal to 2.5	0
		IgG (mg/dL)	>800		200-400	400-800		>800	0
		Creatinine (mg/dL)	2.7		>equal to 4				0
	Clinical exam	Petechia, scleral injection, hypopyon or anterior uveitis (not from trauma)	Mild scleral injection		Marked	Moderate	Mild	None	1
		Diarrhea and/or swollen joints and or respiratory distress	Yes		Yes			None	3
		Hypotonia, coma, lethargy, seizures	No			Marked	Mild	Normal	0
	Historical data	Prematurity (gestational age)	Yes(320)		<300	300-310	311-330	>330	1
		Placentitis, vulvar discharge prior to delivery, dystocia, mare sick, foal induced, C-section, GA >365 days	No		Yes			No	No
	Presence of SIRS			Yes				No	No
	Sepsis score								8
CASE # 093610			Exact number	4	3	2	1	0	This case
Masha '20	CBC	Neutrophil count (cells/uL)	310	<1000	<2000	2000-4000 or <12000	8000-12000	Normal	4
		Band neutrophil count (cells/uL)	0	>500	>200	50-200		<50	0
		Toxic neutrophil changes	0	Marked	Moderate	Slight		None	0
		Lymphocyte count (cells/uL)	830		<equal to 550				0
		Fibrinogen (mg/dL	470			>600	400-600	<400	1
	Other Lab Data	Blood glucose (mg/dL)	4.1			<50	50-75	>75	2
		Blood lactate (mmol/L)	11.2	>10	>7	>5	>2.5	<equal to 2.5	4
		IgG (mg/dL)	2		200-400	400-800		>800	4
		Creatinine (mg/dL)	4.9		>equal to 4				3
	Clinical exam	Petechia, scleral injection, hypopyon or anterior uveitis (not from trauma)	Petechiation,mildscleralinjection		Marked	Moderate	Mild	None	2
		Diarrhea and/or swollen joints and or respiratory distress	Yes		Yes			None	3
		Hypotonia, coma, lethargy, seizures	Marked			Marked	Mild	Normal	2
	Historical data	Prematurity (gestational age)	Yes (320)		<300	300-310	311-330	>330	1
		Placentitis, vulvar discharge prior to delivery, dystocia, mare sick, foal induced, C-section, GA >365 days	Mare sick (torsion)		Yes			No	3
	Presence of SIRS			Yes				No
	Sepsis score								29
CASE # 093620			Exact number	4	3	2	1	0	This case
One Smart Philly '20	CBC	Neutrophil count (cells/uL)	6770	<1000	<2000	2000-4000 or <12000	8000-12000	Normal	2
		Band neutrophil count (cells/uL)	0	>500	>200	50-200		<50	0
		Toxic neutrophil changes	0	Marked	Moderate	Slight		None	0
		Lymphocyte count (cells/uL)	2210		<equal to 550				0
		Fibrinogen (mg/dL	325			>600	400-600	<400	0
	Other Lab Data	Blood glucose (mg/dL)	138.1			<50	50-75	>75	0
		Blood lactate (mmol/L)	1.8	>10	>7	>5	>2.5	<equal to 2.5	1
		IgG (mg/dL)	1487		200-400	400-800		>800	0
		Creatinine (mg/dL)	1.4		>equal to 4				0
	Clinical exam	Petechia, scleral injection, hypopyon or anterior uveitis (not from trauma)	None		Marked	Moderate	Mild	None	0
		Diarrhea and/or swollen joints and or respiratory distress	No		Yes			None	0
		Hypotonia, coma, lethargy, seizures	No			Marked	Mild	Normal	0
	Historical data	Prematurity (gestational age)	No		<300	300-310	311-330	>330	0
		Placentitis, vulvar discharge prior to delivery, dystocia, mare sick, foal induced, C-section, GA >365 days	No		Yes			No	0
	Presence of SIRS		No	Yes				No
	Sepsis score								3
CASE # 093654			Exact number	4	3	2	1	0	This case
Beach Bonnett '20	CBC	Neutrophil count (cells/uL)	6140	<1000	<2000	2000-4000 or <12000	8000-12000	Normal	2
		Band neutrophil count (cells/uL)	0	>500	>200	50-200		<50	0
		Toxic neutrophil changes	0	Marked	Moderate	Slight		None	0
		Lymphocyte count (cells/uL)	2230		<equal to 550				0
		Fibrinogen (mg/dL	489			>600	400-600	<400	1
	Other Lab Data	Blood glucose (mg/dL)	127.5			<50	50-75	>75	0
		Blood lactate (mmol/L)	1.8	>10	>7	>5	>2.5	<equal to 2.5	1
		IgG (mg/dL)	1543		200-400	400-800		>800	0
		Creatinine (mg/dL)	1.3		>equal to 4				0
	Clinical exam	Petechia, scleral injection, hypopyon or anterior uveitis (not from trauma)	None		Marked	Moderate	Mild	None	0
		Diarrhea and/or swollen joints and or respiratory distress	None		Yes			None	0
		Hypotonia, coma, lethargy, seizures	None			Marked	Mild	Normal	0
	Historical data	Prematurity (gestational age)	None		<300	300-310	311-330	>330	0
		Placentitis, vulvar discharge prior to delivery, dystocia, mare sick, foal induced, C-section, GA >365 days	None		Yes			No	0
	Presence of SIRS		No	Yes				No	0
	Sepsis score								4
CASE # 093654			Exact number	4	3	2	1	0	This case
Cougar Cruise '20	CBC	Neutrophil count (cells/uL)	6780	<1000	<2000	2000-4000 or <12000	8000-12000	Normal	2
		Band neutrophil count (cells/uL)	0	>500	>200	50-200		<50	0
		Toxic neutrophil changes	0	Marked	Moderate	Slight		None	0
		Lymphocyte count (cells/uL)	1630		<equal to 550				0
		Fibrinogen (mg/dL	294			>600	400-600	<400	0
	Other Lab Data	Blood glucose (mg/dL)	156.1			<50	50-75	>75	0
		Blood lactate (mmol/L)		>10	>7	>5	>2.5	<equal to 2.5	-
		IgG (mg/dL)	1487		200-400	400-800		>800	0
		Creatinine (mg/dL)	1.9		>equal to 4				0
	Clinical exam	Petechia, scleral injection, hypopyon or anterior uveitis (not from trauma)	None		Marked	Moderate	Mild	None	0
		Diarrhea and/or swollen joints and or respiratory distress	None		Yes			None	0
		Hypotonia, coma, lethargy, seizures	None			Marked	Mild	Normal	0
	Historical data	Prematurity (gestational age)	None		<300	300-310	311-330	>330	0
		Placentitis, vulvar discharge prior to delivery, dystocia, mare sick, foal induced, C-section, GA >365 days	None		Yes			No	0
	Presence of SIRS		No	Yes				No	0
	Sepsis score								2
CASE # 093690			Exact number	4	3	2	1	0	This case
Angel Park '20	CBC	Neutrophil count (cells/uL)	4770	<1000	<2000	2000-4000 or <12000	8000-12000	Normal	1
		Band neutrophil count (cells/uL)	0	>500	>200	50-200		<50	0
		Toxic neutrophil changes	0	Marked	Moderate	Slight		None	0
		Lymphocyte count (cells/uL)	1340		<equal to 550				0
		Fibrinogen (mg/dL	673			>600	400-600	<400	2
	Other Lab Data	Blood glucose (mg/dL)	128			<50	50-75	>75	0
		Blood lactate (mmol/L)	1.1	>10	>7	>5	>2.5	<equal to 2.5	0
		IgG (mg/dL)	208		200-400	400-800		>800	3
		Creatinine (mg/dL)	1.5		>equal to 4				0
	Clinical exam	Petechia, scleral injection, hypopyon or anterior uveitis (not from trauma)	None		Marked	Moderate	Mild	None	0
		Diarrhea and/or swollen joints and or respiratory distress	Yes (diarrhea)		Yes			None	3
		Hypotonia, coma, lethargy, seizures	None			Marked	Mild	Normal	0
	Historical data	Prematurity (gestational age)	No		<300	300-310	311-330	>330	0
		Placentitis, vulvar discharge prior to delivery, dystocia, mare sick, foal induced, C-section, GA >365 days	No		Yes			No	0
	Presence of SIRS			Yes				No	4
	Sepsis score								13
CASE # 093697			Exact number	4	3	2	1	0	This case
Miss Bullistic '20	CBC	Neutrophil count (cells/uL)	4950	<1000	<2000	2000-4000 or <12000	8000-12000	Normal	1
		Band neutrophil count (cells/uL)	0	>500	>200	50-200		<50	0
		Toxic neutrophil changes	0	Marked	Moderate	Slight		None	0
		Lymphocyte count (cells/uL)	520		<equal to 550				0
		Fibrinogen (mg/dL	473			>600	400-600	<400	1
	Other Lab Data	Blood glucose (mg/dL)	134			<50	50-75	>75	1
		Blood lactate (mmol/L)	3.9	>10	>7	>5	>2.5	<equal to 2.5	1
		IgG (mg/dL)	1020		200-400	400-800		>800	0
		Creatinine (mg/dL)	2.2		>equal to 4				0
	Clinical exam	Petechia, scleral injection, hypopyon or anterior uveitis (not from trauma)	Mild		Marked	Moderate	Mild	None	1
		Diarrhea and/or swollen joints and or respiratory distress	None		Yes			None	0
		Hypotonia, coma, lethargy, seizures	None			Marked	Mild	Normal	0
	Historical data	Prematurity (gestational age)	None		<300	300-310	311-330	>330	0
		Placentitis, vulvar discharge prior to delivery, dystocia, mare sick, foal induced, C-section, GA >365 days	None		Yes			No	0
	Presence of SIRS		No	Yes				No	0
	Sepsis score								5
CASE # 093679			Exact number	4	3	2	1	0	This case
Real Tizzy '20	CBC	Neutrophil count (cells/uL)	5330	<1000	<2000	2000-4000 or <12000	8000-12000	Normal	2
		Band neutrophil count (cells/uL)	0	>500	>200	50-200		<50	0
		Toxic neutrophil changes	0	Marked	Moderate	Slight		None	0
		Lymphocyte count (cells/uL)	890		<equal to 550				0
		Fibrinogen (mg/dL	284			>600	400-600	<400	0
	Other Lab Data	Blood glucose (mg/dL)	145			<50	50-75	>75	0
		Blood lactate (mmol/L)	2.7	>10	>7	>5	>2.5	<equal to 2.5	1
		IgG (mg/dL)	1368		200-400	400-800		>800	0
		Creatinine (mg/dL)	1.5		>equal to 4				0
	Clinical exam	Petechia, scleral injection, hypopyon or anterior uveitis (not from trauma)	None		Marked	Moderate	Mild	None	0
		Diarrhea and/or swollen joints and or respiratory distress	None		Yes			None	0
		Hypotonia, coma, lethargy, seizures	None			Marked	Mild	Normal	0
	Historical data	Prematurity (gestational age)	None		<300	300-310	311-330	>330	0
		Placentitis, vulvar discharge prior to delivery, dystocia, mare sick, foal induced, C-section, GA >365 days	None		Yes			No	0
	Presence of SIRS		No	Yes				No	0
	Sepsis score								3
CASE # 093725			Exact number	4	3	2	1	0	This case
Ianthe '20	CBC	Neutrophil count (cells/uL)	13390	<1000	<2000	2000-4000 or <12000	8000-12000	Normal	0
		Band neutrophil count (cells/uL)	0	>500	>200	50-200		<50	0
		Toxic neutrophil changes	0	Marked	Moderate	Slight		None	0
		Lymphocyte count (cells/uL)	1140		<equal to 550				0
		Fibrinogen (mg/dL	351			>600	400-600	<400	0
	Other Lab Data	Blood glucose (mg/dL)	164			<50	50-75	>75	0
		Blood lactate (mmol/L)	4.2	>10	>7	>5	>2.5	<equal to 2.5	1
		IgG (mg/dL)	1368		200-400	400-800		>800	0
		Creatinine (mg/dL)	1.5		>equal to 4				0
	Clinical exam	Petechia, scleral injection, hypopyon or anterior uveitis (not from trauma)	None		Marked	Moderate	Mild	None	0
		Diarrhea and/or swollen joints and or respiratory distress	None		Yes			None	0
		Hypotonia, coma, lethargy, seizures	None			Marked	Mild	Normal	0
	Historical data	Prematurity (gestational age)	None		<300	300-310	311-330	>330	0
		Placentitis, vulvar discharge prior to delivery, dystocia, mare sick, foal induced, C-section, GA >365 days	None		Yes			No	0
	Presence of SIRS		No	Yes				No	0
	Sepsis score								1
CASE # 093741			Exact number	4	3	2	1	0	This case
To The Good Life '20	CBC	Neutrophil count (cells/uL)	5890	<1000	<2000	2000-4000 or <12000	8000-12000	Normal	2
		Band neutrophil count (cells/uL)	0	>500	>200	50-200		<50	0
		Toxic neutrophil changes	0	Marked	Moderate	Slight		None	0
		Lymphocyte count (cells/uL)	1030		<equal to 550				0
		Fibrinogen (mg/dL	562			>600	400-600	<400	1
	Other Lab Data	Blood glucose (mg/dL)	149			<50	50-75	>75	0
		Blood lactate (mmol/L)	1.6	>10	>7	>5	>2.5	<equal to 2.5	0
		IgG (mg/dL)	1400		200-400	400-800		>800	0
		Creatinine (mg/dL)	0.8		>equal to 4				0
	Clinical exam	Petechia, scleral injection, hypopyon or anterior uveitis (not from trauma)	None		Marked	Moderate	Mild	None	0
		Diarrhea and/or swollen joints and or respiratory distress	None		Yes			None	0
		Hypotonia, coma, lethargy, seizures	None			Marked	Mild	Normal	0
	Historical data	Prematurity (gestational age)	None		<300	300-310	311-330	>330	0
		Placentitis, vulvar discharge prior to delivery, dystocia, mare sick, foal induced, C-section, GA >365 days	None		Yes			No	0
	Presence of SIRS		No	Yes				No	0
	Sepsis score								3
CASE # 093761			Exact number	4	3	2	1	0	This case
Aunt Rose '20	CBC	Neutrophil count (cells/uL)	11350	<1000	<2000	2000-4000 or <12000	8000-12000	Normal	1
		Band neutrophil count (cells/uL)	0	>500	>200	50-200		<50	0
		Toxic neutrophil changes	0	Marked	Moderate	Slight		None	0
		Lymphocyte count (cells/uL)	2610		<equal to 550				0
		Fibrinogen (mg/dL	329			>600	400-600	<400	0
	Other Lab Data	Blood glucose (mg/dL)	152.8			<50	50-75	>75	0
		Blood lactate (mmol/L)	2.2	>10	>7	>5	>2.5	<equal to 2.5	0
		IgG (mg/dL)	638		200-400	400-800		>800	2
		Creatinine (mg/dL)	1.5		>equal to 4				0
	Clinical exam	Petechia, scleral injection, hypopyon or anterior uveitis (not from trauma)	None		Marked	Moderate	Mild	None	0
		Diarrhea and/or swollen joints and or respiratory distress	None		Yes			None	0
		Hypotonia, coma, lethargy, seizures	None			Marked	Mild	Normal	0
	Historical data	Prematurity (gestational age)	None		<300	300-310	311-330	>330	0
		Placentitis, vulvar discharge prior to delivery, dystocia, mare sick, foal induced, C-section, GA >365 days	None		Yes			No	0
	Presence of SIRS		No	Yes				No	0
	Sepsis score								3
CASE # 093760			Exact number	4	3	2	1	0	This case
Button My Button '20	CBC	Neutrophil count (cells/uL)	11380	<1000	<2000	2000-4000 or <12000	8000-12000	Normal	1
		Band neutrophil count (cells/uL)	0	>500	>200	50-200		<50	0
		Toxic neutrophil changes	0	Marked	Moderate	Slight		None	0
		Lymphocyte count (cells/uL)	2800		<equal to 550				0
		Fibrinogen (mg/dL	295			>600	400-600	<400	0
	Other Lab Data	Blood glucose (mg/dL)	137.5			<50	50-75	>75	0
		Blood lactate (mmol/L)	1.3	>10	>7	>5	>2.5	<equal to 2.5	0
		IgG (mg/dL)	1189		200-400	400-800		>800	0
		Creatinine (mg/dL)	1.6		>equal to 4				0
	Clinical exam	Petechia, scleral injection, hypopyon or anterior uveitis (not from trauma)	None		Marked	Moderate	Mild	None	0
		Diarrhea and/or swollen joints and or respiratory distress	None		Yes			None	0
		Hypotonia, coma, lethargy, seizures	None			Marked	Mild	Normal	0
	Historical data	Prematurity (gestational age)	None		<300	300-310	311-330	>330	0
		Placentitis, vulvar discharge prior to delivery, dystocia, mare sick, foal induced, C-section, GA >365 days	None		Yes			No	0
	Presence of SIRS		No	Yes				No	0
	Sepsis score								1
CASE # 093774			Exact number	4	3	2	1	0	This case
Galloping Giraffe '20	CBC	Neutrophil count (cells/uL)	1550	<1000	<2000	2000-4000 or <12000	8000-12000	Normal	3
		Band neutrophil count (cells/uL)	0	>500	>200	50-200		<50	0
		Toxic neutrophil changes	0	Marked	Moderate	Slight		None	0
		Lymphocyte count (cells/uL)	1460		<equal to 550				0
		Fibrinogen (mg/dL	455			>600	400-600	<400	1
	Other Lab Data	Blood glucose (mg/dL)	330.7			<50	50-75	>75	0
		Blood lactate (mmol/L)	5.6	>10	>7	>5	>2.5	<equal to 2.5	2
		IgG (mg/dL)	139		200-400	400-800		>800	4
		Creatinine (mg/dL)	6.4		>equal to 4				3
	Clinical exam	Petechia, scleral injection, hypopyon or anterior uveitis (not from trauma)	Scleral injection (moderate)		Marked	Moderate	Mild	None	2
		Diarrhea and/or swollen joints and or respiratory distress	Yes		Yes			None	3
		Hypotonia, coma, lethargy, seizures	None			Marked	Mild	Normal	0
	Historical data	Prematurity (gestational age)	None		<300	300-310	311-330	>330	0
		Placentitis, vulvar discharge prior to delivery, dystocia, mare sick, foal induced, C-section, GA >365 days	No		Yes			No	0
	Presence of SIRS		No	Yes				No	0
	Sepsis score								18
CASE # 093784			Exact number	4	3	2	1	0	This case
Warm Glow '29	CBC	Neutrophil count (cells/uL)	6090	<1000	<2000	2000-4000 or <12000	8000-12000	Normal	2
		Band neutrophil count (cells/uL)	0	>500	>200	50-200		<50	0
		Toxic neutrophil changes	0	Marked	Moderate	Slight		None	0
		Lymphocyte count (cells/uL)	1520		<equal to 550				0
		Fibrinogen (mg/dL	322			>600	400-600	<400	0
	Other Lab Data	Blood glucose (mg/dL)	189.8			<50	50-75	>75	0
		Blood lactate (mmol/L)	Not Obtained	>10	>7	>5	>2.5	<equal to 2.5	Not Obtained
		IgG (mg/dL)	1606		200-400	400-800		>800	0
		Creatinine (mg/dL)	1.6		>equal to 4				0
	Clinical exam	Petechia, scleral injection, hypopyon or anterior uveitis (not from trauma)	None		Marked	Moderate	Mild	None	0
		Diarrhea and/or swollen joints and or respiratory distress	None		Yes			None	0
		Hypotonia, coma, lethargy, seizures	None			Marked	Mild	Normal	0
	Historical data	Prematurity (gestational age)	None		<300	300-310	311-330	>330	0
		Placentitis, vulvar discharge prior to delivery, dystocia, mare sick, foal induced, C-section, GA >365 days	None		Yes			No	0
	Presence of SIRS		No	Yes				No	0
	Sepsis score								2
CASE # 093800			Exact number	4	3	2	1	0	This case
My Lady Day '20	CBC	Neutrophil count (cells/uL)	6010	<1000	<2000	2000-4000 or <12000	8000-12000	Normal	2
		Band neutrophil count (cells/uL)	0	>500	>200	50-200		<50	0
		Toxic neutrophil changes	0	Marked	Moderate	Slight		None	0
		Lymphocyte count (cells/uL)	1220		<equal to 550				0
		Fibrinogen (mg/dL	202			>600	400-600	<400	0
	Other Lab Data	Blood glucose (mg/dL)	137.8			<50	50-75	>75	0
		Blood lactate (mmol/L)	0.9	>10	>7	>5	>2.5	<equal to 2.5	0
		IgG (mg/dL)	233		200-400	400-800		>800	3
		Creatinine (mg/dL)	1.7		>equal to 4				0
	Clinical exam	Petechia, scleral injection, hypopyon or anterior uveitis (not from trauma)	None		Marked	Moderate	Mild	None	0
		Diarrhea and/or swollen joints and or respiratory distress	None		Yes			None	0
		Hypotonia, coma, lethargy, seizures	None			Marked	Mild	Normal	0
	Historical data	Prematurity (gestational age)	None		<300	300-310	311-330	>330	0
		Placentitis, vulvar discharge prior to delivery, dystocia, mare sick, foal induced, C-section, GA >365 days	Yes (mare sick)		Yes			No	3
	Presence of SIRS		No	Yes				No	0
	Sepsis score								8
CASE # 093803			Exact number	4	3	2	1	0	This case
Paradise Quickie '20	CBC	Neutrophil count (cells/uL)	4910	<1000	<2000	2000-4000 or <12000	8000-12000	Normal	2
		Band neutrophil count (cells/uL)	0	>500	>200	50-200		<50	0
		Toxic neutrophil changes	0	Marked	Moderate	Slight		None	0
		Lymphocyte count (cells/uL)	760		<equal to 550				0
		Fibrinogen (mg/dL	279			>600	400-600	<400	0
	Other Lab Data	Blood glucose (mg/dL)	78			<50	50-75	>75	0
		Blood lactate (mmol/L)	2	>10	>7	>5	>2.5	<equal to 2.5	0
		IgG (mg/dL)	472		200-400	400-800		>800	2
		Creatinine (mg/dL)	3.1		>equal to 4				0
	Clinical exam	Petechia, scleral injection, hypopyon or anterior uveitis (not from trauma)	None		Marked	Moderate	Mild	None	0
		Diarrhea and/or swollen joints and or respiratory distress	None		Yes			None	0
		Hypotonia, coma, lethargy, seizures	None			Marked	Mild	Normal	0
	Historical data	Prematurity (gestational age)	None		<300	300-310	311-330	>330	0
		Placentitis, vulvar discharge prior to delivery, dystocia, mare sick, foal induced, C-section, GA >365 days	None		Yes			No	0
	Presence of SIRS		No	Yes				No	0
	Sepsis score								4
CASE # 093815			Exact number	4	3	2	1	0	This case
Lady Silver Rod '20	CBC	Neutrophil count (cells/uL)	4150	<1000	<2000	2000-4000 or <12000	8000-12000	Normal	2
		Band neutrophil count (cells/uL)	0	>500	>200	50-200		<50	0
		Toxic neutrophil changes	0	Marked	Moderate	Slight		None	0
		Lymphocyte count (cells/uL)	2170		<equal to 550				0
		Fibrinogen (mg/dL	383			>600	400-600	<400	0
	Other Lab Data	Blood glucose (mg/dL)	145			<50	50-75	>75	0
		Blood lactate (mmol/L)	1.8	>10	>7	>5	>2.5	<equal to 2.5	0
		IgG (mg/dL)	638		200-400	400-800		>800	2
		Creatinine (mg/dL)	2.3		>equal to 4				0
	Clinical exam	Petechia, scleral injection, hypopyon or anterior uveitis (not from trauma)	None		Marked	Moderate	Mild	None	0
		Diarrhea and/or swollen joints and or respiratory distress	None		Yes			None	0
		Hypotonia, coma, lethargy, seizures	None			Marked	Mild	Normal	0
	Historical data	Prematurity (gestational age)	None		<300	300-310	311-330	>330	0
		Placentitis, vulvar discharge prior to delivery, dystocia, mare sick, foal induced, C-section, GA >365 days	None		Yes			No	0
	Presence of SIRS		No	Yes				No	0
	Sepsis score								4
CASE # 093836			Exact number	4	3	2	1	0	This case
Fortuna Luna '20	CBC	Neutrophil count (cells/uL)	3310	<1000	<2000	2000-4000 or <12000	8000-12000	Normal	2
		Band neutrophil count (cells/uL)	0	>500	>200	50-200		<50	0
		Toxic neutrophil changes	None	Marked	Moderate	Slight		None	0
		Lymphocyte count (cells/uL)	1112		<equal to 550				0
		Fibrinogen (mg/dL	441			>600	400-600	<400	1
	Other Lab Data	Blood glucose (mg/dL)	173			<50	50-75	>75	0
		Blood lactate (mmol/L)	8.8	>10	>7	>5	>2.5	<equal to 2.5	3
		IgG (mg/dL)	1070		200-400	400-800		>800	0
		Creatinine (mg/dL)	2.9		>equal to 4				0
	Clinical exam	Petechia, scleral injection, hypopyon or anterior uveitis (not from trauma)	Mild		Marked	Moderate	Mild	None	1
		Diarrhea and/or swollen joints and or respiratory distress	Diarrhea		Yes			None	3
		Hypotonia, coma, lethargy, seizures	Yes (day 2)			Marked	Mild	Normal	3
	Historical data	Prematurity (gestational age)	None		<300	300-310	311-330	>330	0
		Placentitis, vulvar discharge prior to delivery, dystocia, mare sick, foal induced, C-section, GA >365 days	None		Yes			No	0
	Presence of SIRS		Yes	Yes				No	4
	Sepsis score								17
CASE # 093838			Exact number	4	3	2	1	0	This case
Angel of the Nile '20	CBC	Neutrophil count (cells/uL)	310	<1000	<2000	2000-4000 or <12000	8000-12000	Normal	0
		Band neutrophil count (cells/uL)	0	>500	>200	50-200		<50	0
		Toxic neutrophil changes	0	Marked	Moderate	Slight		None	0
		Lymphocyte count (cells/uL)	640		<equal to 550				0
		Fibrinogen (mg/dL	474			>600	400-600	<400	1
	Other Lab Data	Blood glucose (mg/dL)	31			<50	50-75	>75	2
		Blood lactate (mmol/L)	16.1	>10	>7	>5	>2.5	<equal to 2.5	4
		IgG (mg/dL)	1368		200-400	400-800		>800	0
		Creatinine (mg/dL)	2.4		>equal to 4				0
	Clinical exam	Petechia, scleral injection, hypopyon or anterior uveitis (not from trauma)	Mild		Marked	Moderate	Mild	None	1
		Diarrhea and/or swollen joints and or respiratory distress	Yes		Yes			None	3
		Hypotonia, coma, lethargy, seizures	No			Marked	Mild	Normal	0
	Historical data	Prematurity (gestational age)	No		<300	300-310	311-330	>330	0
		Placentitis, vulvar discharge prior to delivery, dystocia, mare sick, foal induced, C-section, GA >365 days	No		Yes			No	0
	Presence of SIRS			Yes				No	4
	Sepsis score								15
CASE # 093864			Exact number	4	3	2	1	0	This case
Witch Woman '20 / Rooster	CBC	Neutrophil count (cells/uL)	5430	<1000	<2000	2000-4000 or <12000	8000-12000	Normal	2
		Band neutrophil count (cells/uL)	0	>500	>200	50-200		<50	0
		Toxic neutrophil changes	0	Marked	Moderate	Slight		None	0
		Lymphocyte count (cells/uL)	860		<equal to 550				0
		Fibrinogen (mg/dL	414			>600	400-600	<400	0
	Other Lab Data	Blood glucose (mg/dL)	122.9			<50	50-75	>75	0
		Blood lactate (mmol/L)	1.4	>10	>7	>5	>2.5	<equal to 2.5	0
		IgG (mg/dL)	1665		200-400	400-800		>800	0
		Creatinine (mg/dL)	1.7		>equal to 4				0
	Clinical exam	Petechia, scleral injection, hypopyon or anterior uveitis (not from trauma)	No		Marked	Moderate	Mild	None	0
		Diarrhea and/or swollen joints and or respiratory distress	No		Yes			None	0
		Hypotonia, coma, lethargy, seizures	No			Marked	Mild	Normal	0
	Historical data	Prematurity (gestational age)	No		<300	300-310	311-330	>330	0
		Placentitis, vulvar discharge prior to delivery, dystocia, mare sick, foal induced, C-section, GA >365 days	No		Yes			No	0
	Presence of SIRS		No	Yes				No	0
	Sepsis score								2
CASE # 093879			Exact number	4	3	2	1	0	This case
Construe '20	CBC	Neutrophil count (cells/uL)	1146	<1000	<2000	2000-4000 or <12000	8000-12000	Normal	3
		Band neutrophil count (cells/uL)	-	>500	>200	50-200		<50	0
		Toxic neutrophil changes	-	Marked	Moderate	Slight		None	0
		Lymphocyte count (cells/uL)	1170		<equal to 550				0
		Fibrinogen (mg/dL	290			>600	400-600	<400	0
	Other Lab Data	Blood glucose (mg/dL)	99			<50	50-75	>75	0
		Blood lactate (mmol/L)	1.3	>10	>7	>5	>2.5	<equal to 2.5	0
		IgG (mg/dL)	404		200-400	400-800		>800	2
		Creatinine (mg/dL)	3.37		>equal to 4				0
	Clinical exam	Petechia, scleral injection, hypopyon or anterior uveitis (not from trauma)	None		Marked	Moderate	Mild	None	0
		Diarrhea and/or swollen joints and or respiratory distress	None		Yes			None	0
		Hypotonia, coma, lethargy, seizures	None			Marked	Mild	Normal	0
	Historical data	Prematurity (gestational age)	None		<300	300-310	311-330	>330	0
		Placentitis, vulvar discharge prior to delivery, dystocia, mare sick, foal induced, C-section, GA >365 days	None		Yes			No	0
	Presence of SIRS		No	Yes				No	0
	Sepsis score								5
CASE # 093883			Exact number	4	3	2	1	0	This case
Furness '20	CBC	Neutrophil count (cells/uL)	5460	<1000	<2000	2000-4000 or <12000	8000-12000	Normal	2
		Band neutrophil count (cells/uL)	0	>500	>200	50-200		<50	0
		Toxic neutrophil changes	0	Marked	Moderate	Slight		None	0
		Lymphocyte count (cells/uL)	820		<equal to 550				0
		Fibrinogen (mg/dL	447			>600	400-600	<400	1
	Other Lab Data	Blood glucose (mg/dL)	152			<50	50-75	>75	0
		Blood lactate (mmol/L)	1.4	>10	>7	>5	>2.5	<equal to 2.5	0
		IgG (mg/dL)	1249		200-400	400-800		>800	0
		Creatinine (mg/dL)	2.6		>equal to 4				0
	Clinical exam	Petechia, scleral injection, hypopyon or anterior uveitis (not from trauma)	None		Marked	Moderate	Mild	None	0
		Diarrhea and/or swollen joints and or respiratory distress	None		Yes			None	0
		Hypotonia, coma, lethargy, seizures	None			Marked	Mild	Normal	0
	Historical data	Prematurity (gestational age)	None		<300	300-310	311-330	>330	0
		Placentitis, vulvar discharge prior to delivery, dystocia, mare sick, foal induced, C-section, GA >365 days	None		Yes			No	0
	Presence of SIRS		No	Yes				No	0
	Sepsis score								3
CASE # 093891			Exact number	4	3	2	1	0	This case
DONTCHEATONAFILLY '20	CBC	Neutrophil count (cells/uL)	2530	<1000	<2000	2000-4000 or <12000	8000-12000	Normal	2
		Band neutrophil count (cells/uL)	0	>500	>200	50-200		<50	0
		Toxic neutrophil changes	0	Marked	Moderate	Slight		None	0
		Lymphocyte count (cells/uL)	1340		<equal to 550				0
		Fibrinogen (mg/dL	445			>600	400-600	<400	1
	Other Lab Data	Blood glucose (mg/dL)	133			<50	50-75	>75	0
		Blood lactate (mmol/L)	2.1	>10	>7	>5	>2.5	<equal to 2.5	0
		IgG (mg/dL)	583		200-400	400-800		>800	2
		Creatinine (mg/dL)	0.9		>equal to 4				0
	Clinical exam	Petechia, scleral injection, hypopyon or anterior uveitis (not from trauma)	Mild scleral injection		Marked	Moderate	Mild	None	1
		Diarrhea and/or swollen joints and or respiratory distress	None		Yes			None	0
		Hypotonia, coma, lethargy, seizures	None			Marked	Mild	Normal	0
	Historical data	Prematurity (gestational age)	None		<300	300-310	311-330	>330	0
		Placentitis, vulvar discharge prior to delivery, dystocia, mare sick, foal induced, C-section, GA >365 days	None		Yes			No	0
	Presence of SIRS		No	Yes				No	0
	Sepsis score								6
CASE # 093895			Exact number	4	3	2	1	0	This case
ROSECROFT SURVIVOR '20	CBC	Neutrophil count (cells/uL)	3330	<1000	<2000	2000-4000 or <12000	8000-12000	Normal	2
		Band neutrophil count (cells/uL)	0	>500	>200	50-200		<50	0
		Toxic neutrophil changes	0	Marked	Moderate	Slight		None	0
		Lymphocyte count (cells/uL)	1640		<equal to 550				0
		Fibrinogen (mg/dL	257			>600	400-600	<400	0
	Other Lab Data	Blood glucose (mg/dL)	130			<50	50-75	>75	0
		Blood lactate (mmol/L)	1.2	>10	>7	>5	>2.5	<equal to 2.5	0
		IgG (mg/dL)	1368		200-400	400-800		>800	0
		Creatinine (mg/dL)	5.6		>equal to 4				3
	Clinical exam	Petechia, scleral injection, hypopyon or anterior uveitis (not from trauma)	None		Marked	Moderate	Mild	None	0
		Diarrhea and/or swollen joints and or respiratory distress	None		Yes			None	0
		Hypotonia, coma, lethargy, seizures	None			Marked	Mild	Normal	0
	Historical data	Prematurity (gestational age)	None		<300	300-310	311-330	>330	0
		Placentitis, vulvar discharge prior to delivery, dystocia, mare sick, foal induced, C-section, GA >365 days	None		Yes			No	0
	Presence of SIRS		No	Yes				No	0
	Sepsis score								5
CASE # 093902			Exact number	4	3	2	1	0	This case
DESIGNABLE '20	CBC	Neutrophil count (cells/uL)	7060	<1000	<2000	2000-4000 or <12000	8000-12000	Normal	2
		Band neutrophil count (cells/uL)	0	>500	>200	50-200		<50	0
		Toxic neutrophil changes	0	Marked	Moderate	Slight		None	0
		Lymphocyte count (cells/uL)	1470		<equal to 550				0
		Fibrinogen (mg/dL	385			>600	400-600	<400	0
	Other Lab Data	Blood glucose (mg/dL)	156.4			<50	50-75	>75	0
		Blood lactate (mmol/L)	2.1	>10	>7	>5	>2.5	<equal to 2.5	0
		IgG (mg/dL)	1308		200-400	400-800		>800	0
		Creatinine (mg/dL)	1.9		>equal to 4				0
	Clinical exam	Petechia, scleral injection, hypopyon or anterior uveitis (not from trauma)	None		Marked	Moderate	Mild	None	0
		Diarrhea and/or swollen joints and or respiratory distress	None		Yes			None	0
		Hypotonia, coma, lethargy, seizures	None			Marked	Mild	Normal	0
	Historical data	Prematurity (gestational age)	None		<300	300-310	311-330	>330	0
		Placentitis, vulvar discharge prior to delivery, dystocia, mare sick, foal induced, C-section, GA >365 days	None		Yes			No	0
	Presence of SIRS		No	Yes				No	0
	Sepsis score								2
CASE # 093924			Exact number	4	3	2	1	0	This case
LEIOLA '20	CBC	Neutrophil count (cells/uL)	2750	<1000	<2000	2000-4000 or <12000	8000-12000	Normal	2
		Band neutrophil count (cells/uL)	0	>500	>200	50-200		<50	0
		Toxic neutrophil changes	0	Marked	Moderate	Slight		None	0
		Lymphocyte count (cells/uL)	1500		<equal to 550				0
		Fibrinogen (mg/dL	504			>600	400-600	<400	1
	Other Lab Data	Blood glucose (mg/dL)	106			<50	50-75	>75	0
		Blood lactate (mmol/L)	4.69	>10	>7	>5	>2.5	<equal to 2.5	1
		IgG (mg/dL)	343		200-400	400-800		>800	3
		Creatinine (mg/dL)	2.94		>equal to 4				0
	Clinical exam	Petechia, scleral injection, hypopyon or anterior uveitis (not from trauma)	None		Marked	Moderate	Mild	None	0
		Diarrhea and/or swollen joints and or respiratory distress	None		Yes			None	0
		Hypotonia, coma, lethargy, seizures	None			Marked	Mild	Normal	0
	Historical data	Prematurity (gestational age)	None		<300	300-310	311-330	>330	0
		Placentitis, vulvar discharge prior to delivery, dystocia, mare sick, foal induced, C-section, GA >365 days	None		Yes			No	0
	Presence of SIRS		None	No				No	0
	Sepsis score								7
CASE # 093904			Exact number	4	3	2	1	0	This case
Amusing '20	CBC	Neutrophil count (cells/uL)	5010	<1000	<2000	2000-4000 or <12000	8000-12000	Normal	2
		Band neutrophil count (cells/uL)	0	>500	>200	50-200		<50	0
		Toxic neutrophil changes	0	Marked	Moderate	Slight		None	0
		Lymphocyte count (cells/uL)	2000		<equal to 550				0
		Fibrinogen (mg/dL	464			>600	400-600	<400	1
	Other Lab Data	Blood glucose (mg/dL)	141.3			<50	50-75	>75	0
		Blood lactate (mmol/L)	1.3	>10	>7	>5	>2.5	<equal to 2.5	0
		IgG (mg/dL)	638		200-400	400-800		>800	2
		Creatinine (mg/dL)	1.9		>equal to 4				0
	Clinical exam	Petechia, scleral injection, hypopyon or anterior uveitis (not from trauma)	Yes		Marked	Moderate	Mild	None	2
		Diarrhea and/or swollen joints and or respiratory distress	Yes		Yes			None	3
		Hypotonia, coma, lethargy, seizures	No			Marked	Mild	Normal	0
	Historical data	Prematurity (gestational age)	No		<300	300-310	311-330	>330	0
		Placentitis, vulvar discharge prior to delivery, dystocia, mare sick, foal induced, C-section, GA >365 days	Yes		Yes			No	3
	Presence of SIRS		No	Yes				No	0
	Sepsis score								13
CASE # 093918			Exact number	4	3	2	1	0	This case
Kelly's Endeavor '20	CBC	Neutrophil count (cells/uL)	3780	<1000	<2000	2000-4000 or <12000	8000-12000	Normal	2
		Band neutrophil count (cells/uL)	-	>500	>200	50-200		<50	0
		Toxic neutrophil changes	0	Marked	Moderate	Slight		None	0
		Lymphocyte count (cells/uL)	570		<equal to 550				0
		Fibrinogen (mg/dL	286			>600	400-600	<400	0
	Other Lab Data	Blood glucose (mg/dL)	139			<50	50-75	>75	0
		Blood lactate (mmol/L)	2.5	>10	>7	>5	>2.5	<equal to 2.5	1
		IgG (mg/dL)	2110		200-400	400-800		>800	0
		Creatinine (mg/dL)	8.2		>equal to 4				3
	Clinical exam	Petechia, scleral injection, hypopyon or anterior uveitis (not from trauma)	None		Marked	Moderate	Mild	None	0
		Diarrhea and/or swollen joints and or respiratory distress	None		Yes			None	0
		Hypotonia, coma, lethargy, seizures	None			Marked	Mild	Normal	0
	Historical data	Prematurity (gestational age)	None		<300	300-310	311-330	>330	0
		Placentitis, vulvar discharge prior to delivery, dystocia, mare sick, foal induced, C-section, GA >365 days	None		Yes			No	0
	Presence of SIRS		No	Yes				No	0
	Sepsis score								6
CASE #093940/#093949			Exact number	4	3	2	1	0	This case
Nefer Nefer '20 / Angelo	CBC	Neutrophil count (cells/uL)	3750	<1000	<2000	2000-4000 or <12000	8000-12000	Normal	2
		Band neutrophil count (cells/uL)	0	>500	>200	50-200		<50	0
		Toxic neutrophil changes	-	Marked	Moderate	Slight		None	0
		Lymphocyte count (cells/uL)	2210		<equal to 550				0
		Fibrinogen (mg/dL	211			>600	400-600	<400	0
	Other Lab Data	Blood glucose (mg/dL)	103.9			<50	50-75	>75	0
		Blood lactate (mmol/L)	2.9	>10	>7	>5	>2.5	<equal to 2.5	1
		IgG (mg/dL)	722		200-400	400-800		>800	2
		Creatinine (mg/dL)	3.9		>equal to 4				0
	Clinical exam	Petechia, scleral injection, hypopyon or anterior uveitis (not from trauma)	None		Marked	Moderate	Mild	None	0
		Diarrhea and/or swollen joints and or respiratory distress	None		Yes			None	0
		Hypotonia, coma, lethargy, seizures	None			Marked	Mild	Normal	0
	Historical data	Prematurity (gestational age)	None		<300	300-310	311-330	>330	0
		Placentitis, vulvar discharge prior to delivery, dystocia, mare sick, foal induced, C-section, GA >365 days	Yes (dystocia)		Yes			No	3
	Presence of SIRS		No	Yes				No	0
	Sepsis score								8
CASE #094941			Exact number	4	3	2	1	0	This case
Gaia '20	CBC	Neutrophil count (cells/uL)	6150	<1000	<2000	2000-4000 or <12000	8000-12000	Normal	2
		Band neutrophil count (cells/uL)	0	>500	>200	50-200		<50	0
		Toxic neutrophil changes	0	Marked	Moderate	Slight		None	0
		Lymphocyte count (cells/uL)	1890		<equal to 550				0
		Fibrinogen (mg/dL	273			>600	400-600	<400	0
	Other Lab Data	Blood glucose (mg/dL)	93.1			<50	50-75	>75	0
		Blood lactate (mmol/L)	3.7	>10	>7	>5	>2.5	<equal to 2.5	1
		IgG (mg/dL)	1368		200-400	400-800		>800	0
		Creatinine (mg/dL)	2.5		>equal to 4				0
	Clinical exam	Petechia, scleral injection, hypopyon or anterior uveitis (not from trauma)	Scleral injection		Marked	Moderate	Mild	None	1
		Diarrhea and/or swollen joints and or respiratory distress	Diarrhea		Yes			None	3
		Hypotonia, coma, lethargy, seizures	No			Marked	Mild	Normal	0
	Historical data	Prematurity (gestational age)	No		<300	300-310	311-330	>330	0
		Placentitis, vulvar discharge prior to delivery, dystocia, mare sick, foal induced, C-section, GA >365 days	No		Yes			No	0
	Presence of SIRS		No	Yes				No	0
	Sepsis score								7
CASE #093956			Exact number	4	3	2	1	0	This case
Spring Social '20	CBC	Neutrophil count (cells/uL)	5430	<1000	<2000	2000-4000 or <12000	8000-12000	Normal	2
		Band neutrophil count (cells/uL)	0	>500	>200	50-200		<50	0
		Toxic neutrophil changes	0	Marked	Moderate	Slight		None	0
		Lymphocyte count (cells/uL)	2330		<equal to 550				0
		Fibrinogen (mg/dL	312			>600	400-600	<400	0
	Other Lab Data	Blood glucose (mg/dL)	203.1			<50	50-75	>75	0
		Blood lactate (mmol/L)	1.7	>10	>7	>5	>2.5	<equal to 2.5	0
		IgG (mg/dL)	1368		200-400	400-800		>800	0
		Creatinine (mg/dL)	2.3		>equal to 4				0
	Clinical exam	Petechia, scleral injection, hypopyon or anterior uveitis (not from trauma)	None		Marked	Moderate	Mild	None	0
		Diarrhea and/or swollen joints and or respiratory distress	None		Yes			None	0
		Hypotonia, coma, lethargy, seizures	No			Marked	Mild	Normal	0
	Historical data	Prematurity (gestational age)	No		<300	300-310	311-330	>330	0
		Placentitis, vulvar discharge prior to delivery, dystocia, mare sick, foal induced, C-section, GA >365 days	No		Yes			No	0
	Presence of SIRS		No	Yes				No	0
	Sepsis score								2
CASE #093958			Exact number	4	3	2	1	0	This case
Fergie's Lady '20	CBC	Neutrophil count (cells/uL)	1228	<1000	<2000	2000-4000 or <12000	8000-12000	Normal	3
		Band neutrophil count (cells/uL)	0	>500	>200	50-200		<50	0
		Toxic neutrophil changes	0	Marked	Moderate	Slight		None	0
		Lymphocyte count (cells/uL)	1170		<equal to 550				0
		Fibrinogen (mg/dL	452			>600	400-600	<400	1
	Other Lab Data	Blood glucose (mg/dL)	145			<50	50-75	>75	0
		Blood lactate (mmol/L)	7.35	>10	>7	>5	>2.5	<equal to 2.5	3
		IgG (mg/dL)	555		200-400	400-800		>800	2
		Creatinine (mg/dL)	1.39		>equal to 4				0
	Clinical exam	Petechia, scleral injection, hypopyon or anterior uveitis (not from trauma)	None		Marked	Moderate	Mild	None	0
		Diarrhea and/or swollen joints and or respiratory distress	Resp disress		Yes			None	3
		Hypotonia, coma, lethargy, seizures	None			Marked	Mild	Normal	0
	Historical data	Prematurity (gestational age)	None		<300	300-310	311-330	>330	0
		Placentitis, vulvar discharge prior to delivery, dystocia, mare sick, foal induced, C-section, GA >365 days	None		Yes			No	0
	Presence of SIRS		No	Yes				No	0
	Sepsis score								12
CASE #093962			Exact number	4	3	2	1	0	This case
Melody '20	CBC	Neutrophil count (cells/uL)	7580	<1000	<2000	2000-4000 or <12000	8000-12000	Normal	2
		Band neutrophil count (cells/uL)	0	>500	>200	50-200		<50	0
		Toxic neutrophil changes	0	Marked	Moderate	Slight		None	0
		Lymphocyte count (cells/uL)	1110		<equal to 550				0
		Fibrinogen (mg/dL	389			>600	400-600	<400	0
	Other Lab Data	Blood glucose (mg/dL)	121			<50	50-75	>75	0
		Blood lactate (mmol/L)	3.7	>10	>7	>5	>2.5	<equal to 2.5	1
		IgG (mg/dL)	71		200-400	400-800		>800	0
		Creatinine (mg/dL)	2.48		>equal to 4				0
	Clinical exam	Petechia, scleral injection, hypopyon or anterior uveitis (not from trauma)	Mild		Marked	Moderate	Mild	None	1
		Diarrhea and/or swollen joints and or respiratory distress	None		Yes			None	0
		Hypotonia, coma, lethargy, seizures	None			Marked	Mild	Normal	0
	Historical data	Prematurity (gestational age)	None		<300	300-310	311-330	>330	0
		Placentitis, vulvar discharge prior to delivery, dystocia, mare sick, foal induced, C-section, GA >365 days	None		Yes			No	0
	Presence of SIRS		None	Yes				No	0
	Sepsis score								4
CASE #093996			Exact number	4	3	2	1	0	This case
Lala's Cooking '20	CBC	Neutrophil count (cells/uL)	5980	<1000	<2000	2000-4000 or <12000	8000-12000	Normal	2
		Band neutrophil count (cells/uL)	0	>500	>200	50-200		<50	0
		Toxic neutrophil changes	0	Marked	Moderate	Slight		None	0
		Lymphocyte count (cells/uL)	1780		<equal to 550				0
		Fibrinogen (mg/dL	287			>600	400-600	<400	0
	Other Lab Data	Blood glucose (mg/dL)	104.8			<50	50-75	>75	0
		Blood lactate (mmol/L)	4.5	>10	>7	>5	>2.5	<equal to 2.5	1
		IgG (mg/dL)	1130 (after plasma)		200-400	400-800		>800	0
		Creatinine (mg/dL)	4.9		>equal to 4				3
	Clinical exam	Petechia, scleral injection, hypopyon or anterior uveitis (not from trauma)	None		Marked	Moderate	Mild	None	0
		Diarrhea and/or swollen joints and or respiratory distress	None		Yes			None	0
		Hypotonia, coma, lethargy, seizures	None			Marked	Mild	Normal	0
	Historical data	Prematurity (gestational age)	None		<300	300-310	311-330	>330	0
		Placentitis, vulvar discharge prior to delivery, dystocia, mare sick, foal induced, C-section, GA >365 days	Yes		Yes			No	3
	Presence of SIRS		None	Yes				No	0
	Sepsis score								9
CASE # 094002			Exact number	4	3	2	1	0	This case
San Gregoria '20	CBC	Neutrophil count (cells/uL)	9340	<1000	<2000	2000-4000 or <12000	8000-12000	Normal	1
		Band neutrophil count (cells/uL)	0	>500	>200	50-200		<50	0
		Toxic neutrophil changes	-	Marked	Moderate	Slight		None	0
		Lymphocyte count (cells/uL)	1000		<equal to 550				0
		Fibrinogen (mg/dL	891			>600	400-600	<400	2
	Other Lab Data	Blood glucose (mg/dL)	131.5			<50	50-75	>75	0
		Blood lactate (mmol/L)	9.7	>10	>7	>5	>2.5	<equal to 2.5	3
		IgG (mg/dL)	694		200-400	400-800		>800	2
		Creatinine (mg/dL)	1.6		>equal to 4				0
	Clinical exam	Petechia, scleral injection, hypopyon or anterior uveitis (not from trauma)	None		Marked	Moderate	Mild	None	0
		Diarrhea and/or swollen joints and or respiratory distress	Diarrhea		Yes			None	3
		Hypotonia, coma, lethargy, seizures	None			Marked	Mild	Normal	0
	Historical data	Prematurity (gestational age)	None		<300	300-310	311-330	>330	0
		Placentitis, vulvar discharge prior to delivery, dystocia, mare sick, foal induced, C-section, GA >365 days	None		Yes			No	0
	Presence of SIRS		None	Yes				No	0
	Sepsis score								11
CASE # 094017			Exact number	4	3	2	1	0	This case
Sebemook Mao '20	CBC	Neutrophil count (cells/uL)	8820	<1000	<2000	2000-4000 or <12000	8000-12000	Normal	1
		Band neutrophil count (cells/uL)	0	>500	>200	50-200		<50	0
		Toxic neutrophil changes	0	Marked	Moderate	Slight		None	0
		Lymphocyte count (cells/uL)	910		<equal to 550				0
		Fibrinogen (mg/dL	182			>600	400-600	<400	0
	Other Lab Data	Blood glucose (mg/dL)	189			<50	50-75	>75	0
		Blood lactate (mmol/L)	4.59	>10	>7	>5	>2.5	<equal to 2.5	1
		IgG (mg/dL)	1130		200-400	400-800		>800	0
		Creatinine (mg/dL)	2.82		>equal to 4				0
	Clinical exam	Petechia, scleral injection, hypopyon or anterior uveitis (not from trauma)	None		Marked	Moderate	Mild	None	0
		Diarrhea and/or swollen joints and or respiratory distress	None		Yes			None	0
		Hypotonia, coma, lethargy, seizures	None			Marked	Mild	Normal	0
	Historical data	Prematurity (gestational age)	None		<300	300-310	311-330	>330	0
		Placentitis, vulvar discharge prior to delivery, dystocia, mare sick, foal induced, C-section, GA >365 days	None		Yes			No	0
	Presence of SIRS		No	Yes				No	0
	Sepsis score								2
CASE # 094026			Exact number	4	3	2	1	0	This case
Lyford Cay '20	CBC	Neutrophil count (cells/uL)	4500	<1000	<2000	2000-4000 or <12000	8000-12000	Normal	2
		Band neutrophil count (cells/uL)	0	>500	>200	50-200		<50	0
		Toxic neutrophil changes	0	Marked	Moderate	Slight		None	0
		Lymphocyte count (cells/uL)	1260		<equal to 550				0
		Fibrinogen (mg/dL	310			>600	400-600	<400	0
	Other Lab Data	Blood glucose (mg/dL)	117.2			<50	50-75	>75	0
		Blood lactate (mmol/L)	1.4	>10	>7	>5	>2.5	<equal to 2.5	0
		IgG (mg/dL)	NO CARTRIDGE		200-400	400-800		>800
		Creatinine (mg/dL)	1.2		>equal to 4				0
	Clinical exam	Petechia, scleral injection, hypopyon or anterior uveitis (not from trauma)	None		Marked	Moderate	Mild	None	0
		Diarrhea and/or swollen joints and or respiratory distress	None		Yes			None	0
		Hypotonia, coma, lethargy, seizures	None			Marked	Mild	Normal	0
	Historical data	Prematurity (gestational age)	None		<300	300-310	311-330	>330	0
		Placentitis, vulvar discharge prior to delivery, dystocia, mare sick, foal induced, C-section, GA >365 days	None		Yes			No	0
	Presence of SIRS		No	Yes				No	0
	Sepsis score								2
CASE # 094034			Exact number	4	3	2	1	0	This case
Wynnfield Ariel '20	CBC	Neutrophil count (cells/uL)	6090	<1000	<2000	2000-4000 or <12000	8000-12000	Normal	2
		Band neutrophil count (cells/uL)	0	>500	>200	50-200		<50	0
		Toxic neutrophil changes	0	Marked	Moderate	Slight		None	0
		Lymphocyte count (cells/uL)	970		<equal to 550				0
		Fibrinogen (mg/dL	604			>600	400-600	<400	2
	Other Lab Data	Blood glucose (mg/dL)	141			<50	50-75	>75	0
		Blood lactate (mmol/L)	1.9	>10	>7	>5	>2.5	<equal to 2.5	0
		IgG (mg/dL)	777		200-400	400-800		>800	0
		Creatinine (mg/dL)	0.97		>equal to 4				0
	Clinical exam	Petechia, scleral injection, hypopyon or anterior uveitis (not from trauma)	None		Marked	Moderate	Mild	None	0
		Diarrhea and/or swollen joints and or respiratory distress	None		Yes			None	0
		Hypotonia, coma, lethargy, seizures	None			Marked	Mild	Normal	0
	Historical data	Prematurity (gestational age)	None		<300	300-310	311-330	>330	0
		Placentitis, vulvar discharge prior to delivery, dystocia, mare sick, foal induced, C-section, GA >365 days	None		Yes			No	0
	Presence of SIRS		None	Yes				No	0
	Sepsis score								4
CASE # 093059			Exact number	4	3	2	1	0	This case
Divine '20	CBC	Neutrophil count (cells/uL)	4610	<1000	<2000	2000-4000 or <12000	8000-12000	Normal	2
		Band neutrophil count (cells/uL)	0	>500	>200	50-200		<50	0
		Toxic neutrophil changes	0	Marked	Moderate	Slight		None	0
		Lymphocyte count (cells/uL)	240		<equal to 550				3
		Fibrinogen (mg/dL	731			>600	400-600	<400	2
	Other Lab Data	Blood glucose (mg/dL)	125			<50	50-75	>75	0
		Blood lactate (mmol/L)	3.64	>10	>7	>5	>2.5	<equal to 2.5	1
		IgG (mg/dL)	833		200-400	400-800		>800	0
		Creatinine (mg/dL)	1.11		>equal to 4				0
	Clinical exam	Petechia, scleral injection, hypopyon or anterior uveitis (not from trauma)	None		Marked	Moderate	Mild	None	0
		Diarrhea and/or swollen joints and or respiratory distress	Yes (diarrhea)		Yes			None	3
		Hypotonia, coma, lethargy, seizures	None			Marked	Mild	Normal	0
	Historical data	Prematurity (gestational age)	None		<300	300-310	311-330	>330	0
		Placentitis, vulvar discharge prior to delivery, dystocia, mare sick, foal induced, C-section, GA >365 days	None		Yes			No	0
	Presence of SIRS		No	Yes				No	0
	Sepsis score								11
CASE # 094068			Exact number	4	3	2	1	0	This case
Victorina '20	CBC	Neutrophil count (cells/uL)	6060	<1000	<2000	2000-4000 or <12000	8000-12000	Normal	2
		Band neutrophil count (cells/uL)	0	>500	>200	50-200		<50	0
		Toxic neutrophil changes	0	Marked	Moderate	Slight		None	0
		Lymphocyte count (cells/uL)	1230		<equal to 550				0
		Fibrinogen (mg/dL	681			>600	400-600	<400	2
	Other Lab Data	Blood glucose (mg/dL)	130.2			<50	50-75	>75	0
		Blood lactate (mmol/L)	0.8	>10	>7	>5	>2.5	<equal to 2.5	0
		IgG (mg/dL)	805		200-400	400-800		>800	0
		Creatinine (mg/dL)	6.1		>equal to 4				3
	Clinical exam	Petechia, scleral injection, hypopyon or anterior uveitis (not from trauma)	None		Marked	Moderate	Mild	None	0
		Diarrhea and/or swollen joints and or respiratory distress	Yes (diarrhea)		Yes			None	3
		Hypotonia, coma, lethargy, seizures	None			Marked	Mild	Normal	0
	Historical data	Prematurity (gestational age)	None		<300	300-310	311-330	>330	0
		Placentitis, vulvar discharge prior to delivery, dystocia, mare sick, foal induced, C-section, GA >365 days	None		Yes			No	0
	Presence of SIRS		No	Yes				No	0
	Sepsis score								10
CASE # 094095			Exact number	4	3	2	1	0	This case
Grand Lassie '20	CBC	Neutrophil count (cells/uL)	9650	<1000	<2000	2000-4000 or <12000	8000-12000	Normal	2
		Band neutrophil count (cells/uL)	0	>500	>200	50-200		<50	0
		Toxic neutrophil changes	0	Marked	Moderate	Slight		None	0
		Lymphocyte count (cells/uL)	1450		<equal to 550				0
		Fibrinogen (mg/dL	Not done			>600	400-600	<400	Not done
	Other Lab Data	Blood glucose (mg/dL)	174.9			<50	50-75	>75	0
		Blood lactate (mmol/L)	1.6	>10	>7	>5	>2.5	<equal to 2.5	0
		IgG (mg/dL)	777		200-400	400-800		>800	0
		Creatinine (mg/dL)	1.1		>equal to 4				0
	Clinical exam	Petechia, scleral injection, hypopyon or anterior uveitis (not from trauma)	None		Marked	Moderate	Mild	None	0
		Diarrhea and/or swollen joints and or respiratory distress	None		Yes			None	0
		Hypotonia, coma, lethargy, seizures	None			Marked	Mild	Normal	0
	Historical data	Prematurity (gestational age)	None		<300	300-310	311-330	>330	0
		Placentitis, vulvar discharge prior to delivery, dystocia, mare sick, foal induced, C-section, GA >365 days	None		Yes			No	0
	Presence of SIRS		No	Yes				No	0
	Sepsis score								2 (Fib not done)
CASE # 094085			Exact number	4	3	2	1	0	This case
Hyercast '20	CBC	Neutrophil count (cells/uL)	5600	<1000	<2000	2000-4000 or <12000	8000-12000	Normal	2
		Band neutrophil count (cells/uL)	0	>500	>200	50-200		<50	0
		Toxic neutrophil changes	0	Marked	Moderate	Slight		None	0
		Lymphocyte count (cells/uL)	1030		<equal to 550				0
		Fibrinogen (mg/dL	540			>600	400-600	<400	1
	Other Lab Data	Blood glucose (mg/dL)	149.6			<50	50-75	>75	0
		Blood lactate (mmol/L)	1.3	>10	>7	>5	>2.5	<equal to 2.5	0
		IgG (mg/dL)	1308		200-400	400-800		>800	0
		Creatinine (mg/dL)	1.1		>equal to 4				0
	Clinical exam	Petechia, scleral injection, hypopyon or anterior uveitis (not from trauma)	None		Marked	Moderate	Mild	None	0
		Diarrhea and/or swollen joints and or respiratory distress	None		Yes			None	0
		Hypotonia, coma, lethargy, seizures	None			Marked	Mild	Normal	0
	Historical data	Prematurity (gestational age)	None		<300	300-310	311-330	>330	0
		Placentitis, vulvar discharge prior to delivery, dystocia, mare sick, foal induced, C-section, GA >365 days	None		Yes			No	0
	Presence of SIRS		No	Yes				No	0
	Sepsis score								3
CASE # 094137			Exact number	4	3	2	1	0	This case
Chiquita HTF '20	CBC	Neutrophil count (cells/uL)	5270	<1000	<2000	2000-4000 or <12000	8000-12000	Normal	2
		Band neutrophil count (cells/uL)	0	>500	>200	50-200		<50	0
		Toxic neutrophil changes	0	Marked	Moderate	Slight		None	0
		Lymphocyte count (cells/uL)	2310		<equal to 550				0
		Fibrinogen (mg/dL	458			>600	400-600	<400	1
	Other Lab Data	Blood glucose (mg/dL)	68			<50	50-75	>75	1
		Blood lactate (mmol/L)	17.3	>10	>7	>5	>2.5	<equal to 2.5	4
		IgG (mg/dL)	1606		200-400	400-800		>800	0
		Creatinine (mg/dL)	1.6		>equal to 4				0
	Clinical exam	Petechia, scleral injection, hypopyon or anterior uveitis (not from trauma)	None		Marked	Moderate	Mild	None	0
		Diarrhea and/or swollen joints and or respiratory distress	None		Yes			None	0
		Hypotonia, coma, lethargy, seizures	None			Marked	Mild	Normal	0
	Historical data	Prematurity (gestational age)	None		<300	300-310	311-330	>330	0
		Placentitis, vulvar discharge prior to delivery, dystocia, mare sick, foal induced, C-section, GA >365 days	None		Yes			No	0
	Presence of SIRS		No	Yes				No	0
	Sepsis score								8
CASE # 094202			Exact number	4	3	2	1	0	This case
Fiona '20	CBC	Neutrophil count (cells/uL)	10090	<1000	<2000	2000-4000 or <12000	8000-12000	Normal	1
		Band neutrophil count (cells/uL)	0	>500	>200	50-200		<50	0
		Toxic neutrophil changes	0	Marked	Moderate	Slight		None	0
		Lymphocyte count (cells/uL)	650		<equal to 550				0
		Fibrinogen (mg/dL	235			>600	400-600	<400	0
	Other Lab Data	Blood glucose (mg/dL)	143			<50	50-75	>75	0
		Blood lactate (mmol/L)	13.97	>10	>7	>5	>2.5	<equal to 2.5	4
		IgG (mg/dL)	306		200-400	400-800		>800	3
		Creatinine (mg/dL)	4.1		>equal to 4				3
	Clinical exam	Petechia, scleral injection, hypopyon or anterior uveitis (not from trauma)	None		Marked	Moderate	Mild	None	0
		Diarrhea and/or swollen joints and or respiratory distress	None		Yes			None	0
		Hypotonia, coma, lethargy, seizures	None			Marked	Mild	Normal	0
	Historical data	Prematurity (gestational age)	None		<300	300-310	311-330	>330	0
		Placentitis, vulvar discharge prior to delivery, dystocia, mare sick, foal induced, C-section, GA >365 days	None		Yes			No	0
	Presence of SIRS		Yes	Yes				No	4
	Sepsis score								15
CASE # 094225			Exact number	4	3	2	1	0	This case
One More Lilian '20	CBC	Neutrophil count (cells/uL)	9680	<1000	<2000	2000-4000 or <12000	8000-12000	Normal	1
		Band neutrophil count (cells/uL)	0	>500	>200	50-200		<50	0
		Toxic neutrophil changes	0	Marked	Moderate	Slight		None	0
		Lymphocyte count (cells/uL)	770		<equal to 550				0
		Fibrinogen (mg/dL	385			>600	400-600	<400	1
	Other Lab Data	Blood glucose (mg/dL)	82			<50	50-75	>75	0
		Blood lactate (mmol/L)	4.36	>10	>7	>5	>2.5	<equal to 2.5	1
		IgG (mg/dL)	100		200-400	400-800		>800	3
		Creatinine (mg/dL)	3.29		>equal to 4				0
	Clinical exam	Petechia, scleral injection, hypopyon or anterior uveitis (not from trauma)	None		Marked	Moderate	Mild	None	0
		Diarrhea and/or swollen joints and or respiratory distress	Yes (rib fx)		Yes			None	3
		Hypotonia, coma, lethargy, seizures	None			Marked	Mild	Normal	0
	Historical data	Prematurity (gestational age)	None		<300	300-310	311-330	>330	0
		Placentitis, vulvar discharge prior to delivery, dystocia, mare sick, foal induced, C-section, GA >365 days	Dystocia		Yes			No	3
	Presence of SIRS			Yes				No	0
	Sepsis score								12
CASE # 094207			Exact number	4	3	2	1	0	This case
Lovely Stay '20	CBC	Neutrophil count (cells/uL)	8930	<1000	<2000	2000-4000 or <12000	8000-12000	Normal	1
		Band neutrophil count (cells/uL)	0	>500	>200	50-200		<50	0
		Toxic neutrophil changes	0	Marked	Moderate	Slight		None	0
		Lymphocyte count (cells/uL)	1980		<equal to 550				0
		Fibrinogen (mg/dL	509			>600	400-600	<400	1
	Other Lab Data	Blood glucose (mg/dL)	225.1			<50	50-75	>75	0
		Blood lactate (mmol/L)	1.4	>10	>7	>5	>2.5	<equal to 2.5	0
		IgG (mg/dL)	1249		200-400	400-800		>800	0
		Creatinine (mg/dL)	2.7		>equal to 4				0
	Clinical exam	Petechia, scleral injection, hypopyon or anterior uveitis (not from trauma)	None		Marked	Moderate	Mild	None	0
		Diarrhea and/or swollen joints and or respiratory distress	None		Yes			None	0
		Hypotonia, coma, lethargy, seizures	None			Marked	Mild	Normal	0
	Historical data	Prematurity (gestational age)	None		<300	300-310	311-330	>330	0
		Placentitis, vulvar discharge prior to delivery, dystocia, mare sick, foal induced, C-section, GA >365 days	Yes (dystocia)		Yes			No	3
	Presence of SIRS		No	Yes				No	0
	Sepsis score								5
CASE # 094395			Exact number	4	3	2	1	0	This case
Lynley's Sweetie '20	CBC	Neutrophil count (cells/uL)	12290	<1000	<2000	2000-4000 or <12000	8000-12000	Normal	0
		Band neutrophil count (cells/uL)	0	>500	>200	50-200		<50	0
		Toxic neutrophil changes	0	Marked	Moderate	Slight		None	0
		Lymphocyte count (cells/uL)	130		<equal to 550				3
		Fibrinogen (mg/dL	353			>600	400-600	<400	0
	Other Lab Data	Blood glucose (mg/dL)	41			<50	50-75	>75	2
		Blood lactate (mmol/L)	4.6	>10	>7	>5	>2.5	<equal to 2.5	1
		IgG (mg/dL)	380		200-400	400-800		>800	3
		Creatinine (mg/dL)	4.8		>equal to 4				3
	Clinical exam	Petechia, scleral injection, hypopyon or anterior uveitis (not from trauma)	Yes		Marked	Moderate	Mild	None	3
		Diarrhea and/or swollen joints and or respiratory distress	Yes		Yes			None	3
		Hypotonia, coma, lethargy, seizures	No			Marked	Mild	Normal	0
	Historical data	Prematurity (gestational age)	No		<300	300-310	311-330	>330	0
		Placentitis, vulvar discharge prior to delivery, dystocia, mare sick, foal induced, C-section, GA >365 days	No		Yes			No	0
	Presence of SIRS		Yes	Yes				No	4
	Sepsis score								22
CASE # 094398			Exact number	4	3	2	1	0	This case
Yani of Winterspring '20 aka Magnus	CBC	Neutrophil count (cells/uL)	6910	<1000	<2000	2000-4000 or <12000	8000-12000	Normal	2
		Band neutrophil count (cells/uL)	0	>500	>200	50-200		<50	0
		Toxic neutrophil changes	0	Marked	Moderate	Slight		None	0
		Lymphocyte count (cells/uL)	1510		<equal to 550				0
		Fibrinogen (mg/dL	545			>600	400-600	<400	1
	Other Lab Data	Blood glucose (mg/dL)	51			<50	50-75	>75	1
		Blood lactate (mmol/L)	2.72	>10	>7	>5	>2.5	<equal to 2.5	1
		IgG (mg/dL)	1189		200-400	400-800		>800	0
		Creatinine (mg/dL)	2.35		>equal to 4				0
	Clinical exam	Petechia, scleral injection, hypopyon or anterior uveitis (not from trauma)	0		Marked	Moderate	Mild	None	0
		Diarrhea and/or swollen joints and or respiratory distress	0		Yes			None	0
		Hypotonia, coma, lethargy, seizures	0			Marked	Mild	Normal	0
	Historical data	Prematurity (gestational age)	0		<300	300-310	311-330	>330	0
		Placentitis, vulvar discharge prior to delivery, dystocia, mare sick, foal induced, C-section, GA >365 days	0		Yes			No	0
	Presence of SIRS		0	Yes				No	0
	Sepsis score								5
CASE # 094444			Exact number	4	3	2	1	0	This case
Sephora '20	CBC	Neutrophil count (cells/uL)	6710	<1000	<2000	2000-4000 or <12000	8000-12000	Normal	2
		Band neutrophil count (cells/uL)	0	>500	>200	50-200		<50	0
		Toxic neutrophil changes	0	Marked	Moderate	Slight		None	0
		Lymphocyte count (cells/uL)	2920		<equal to 550				0
		Fibrinogen (mg/dL	338			>600	400-600	<400	0
	Other Lab Data	Blood glucose (mg/dL)	167.2			<50	50-75	>75	0
		Blood lactate (mmol/L)	1.8	>10	>7	>5	>2.5	<equal to 2.5	0
		IgG (mg/dL)	1427		200-400	400-800		>800	0
		Creatinine (mg/dL)	1.3		>equal to 4				0
	Clinical exam	Petechia, scleral injection, hypopyon or anterior uveitis (not from trauma)	0		Marked	Moderate	Mild	None	0
		Diarrhea and/or swollen joints and or respiratory distress	0		Yes			None	0
		Hypotonia, coma, lethargy, seizures	0			Marked	Mild	Normal	0
	Historical data	Prematurity (gestational age)	0		<300	300-310	311-330	>330	0
		Placentitis, vulvar discharge prior to delivery, dystocia, mare sick, foal induced, C-section, GA >365 days	0		Yes			No	0
	Presence of SIRS		0	Yes				No	0
	Sepsis score								2
CASE # 094435			Exact number	4	3	2	1	0	This case
Whammy Hanover '20	CBC	Neutrophil count (cells/uL)	6060	<1000	<2000	2000-4000 or <12000	8000-12000	Normal	2
		Band neutrophil count (cells/uL)	0	>500	>200	50-200		<50	0
		Toxic neutrophil changes	0	Marked	Moderate	Slight		None	0
		Lymphocyte count (cells/uL)	710		<equal to 550				0
		Fibrinogen (mg/dL	390			>600	400-600	<400	0
	Other Lab Data	Blood glucose (mg/dL)	61			<50	50-75	>75	1
		Blood lactate (mmol/L)	1.6	>10	>7	>5	>2.5	<equal to 2.5	0
		IgG (mg/dL)	611		200-400	400-800		>800	2
		Creatinine (mg/dL)	2.7		>equal to 4				0
	Clinical exam	Petechia, scleral injection, hypopyon or anterior uveitis (not from trauma)	0		Marked	Moderate	Mild	None	0
		Diarrhea and/or swollen joints and or respiratory distress	0		Yes			None	0
		Hypotonia, coma, lethargy, seizures	0			Marked	Mild	Normal	0
	Historical data	Prematurity (gestational age)	0		<300	300-310	311-330	>330	0
		Placentitis, vulvar discharge prior to delivery, dystocia, mare sick, foal induced, C-section, GA >365 days	0		Yes			No	0
	Presence of SIRS		0	Yes				No	0
	Sepsis score								5
CASE # 094467			Exact number	4	3	2	1	0	This case
Stella '20	CBC	Neutrophil count (cells/uL)	1850	<1000	<2000	2000-4000 or <12000	8000-12000	Normal	0
		Band neutrophil count (cells/uL)	1	>500	>200	50-200		<50	0
		Toxic neutrophil changes	0	Marked	Moderate	Slight		None	0
		Lymphocyte count (cells/uL)	550		<equal to 550				3
		Fibrinogen (mg/dL	533			>600	400-600	<400	1
	Other Lab Data	Blood glucose (mg/dL)	135.7			<50	50-75	>75	0
		Blood lactate (mmol/L)	5.6	>10	>7	>5	>2.5	<equal to 2.5	2
		IgG (mg/dL)	1888		200-400	400-800		>800	0
		Creatinine (mg/dL)	1.1		>equal to 4				0
	Clinical exam	Petechia, scleral injection, hypopyon or anterior uveitis (not from trauma)	0		Marked	Moderate	Mild	None	0
		Diarrhea and/or swollen joints and or respiratory distress	0		Yes			None	0
		Hypotonia, coma, lethargy, seizures	0			Marked	Mild	Normal	0
	Historical data	Prematurity (gestational age)	0		<300	300-310	311-330	>330	0
		Placentitis, vulvar discharge prior to delivery, dystocia, mare sick, foal induced, C-section, GA >365 days	0		Yes			No	0
	Presence of SIRS		0	Yes				No	0
	Sepsis score								6
CASE # 094469			Exact number	4	3	2	1	0	This case
Triple Bottom Line '20	CBC	Neutrophil count (cells/uL)	7750	<1000	<2000	2000-4000 or <12000	8000-12000	Normal	2
		Band neutrophil count (cells/uL)	0	>500	>200	50-200		<50	0
		Toxic neutrophil changes	0	Marked	Moderate	Slight		None	0
		Lymphocyte count (cells/uL)	1110		<equal to 550				0
		Fibrinogen (mg/dL	542			>600	400-600	<400	1
	Other Lab Data	Blood glucose (mg/dL)	125			<50	50-75	>75	0
		Blood lactate (mmol/L)	1.23	>10	>7	>5	>2.5	<equal to 2.5	0
		IgG (mg/dL)	>800		200-400	400-800		>800	0
		Creatinine (mg/dL)	1.23		>equal to 4				0
	Clinical exam	Petechia, scleral injection, hypopyon or anterior uveitis (not from trauma)	0		Marked	Moderate	Mild	None	0
		Diarrhea and/or swollen joints and or respiratory distress	0		Yes			None	0
		Hypotonia, coma, lethargy, seizures	0			Marked	Mild	Normal	0
	Historical data	Prematurity (gestational age)	0		<300	300-310	311-330	>330	0
		Placentitis, vulvar discharge prior to delivery, dystocia, mare sick, foal induced, C-section, GA >365 days	0		Yes			No	0
	Presence of SIRS		0	Yes				No	0
	Sepsis score								3
CASE # 094472			Exact number	4	3	2	1	0	This case
Two Stars '20	CBC	Neutrophil count (cells/uL)	.	<1000	<2000	2000-4000 or <12000	8000-12000	Normal	.
		Band neutrophil count (cells/uL)	.	>500	>200	50-200		<50	.
		Toxic neutrophil changes	.	Marked	Moderate	Slight		None	.
		Lymphocyte count (cells/uL)	.		<equal to 550				.
		Fibrinogen (mg/dL	517			>600	400-600	<400	0
	Other Lab Data	Blood glucose (mg/dL)	131			<50	50-75	>75	0
		Blood lactate (mmol/L)	3.2	>10	>7	>5	>2.5	<equal to 2.5	1
		IgG (mg/dL)	.		200-400	400-800		>800	.
		Creatinine (mg/dL)	2		>equal to 4				0
	Clinical exam	Petechia, scleral injection, hypopyon or anterior uveitis (not from trauma)	0		Marked	Moderate	Mild	None	0
		Diarrhea and/or swollen joints and or respiratory distress	0		Yes			None	0
		Hypotonia, coma, lethargy, seizures	0			Marked	Mild	Normal	0
	Historical data	Prematurity (gestational age)	0		<300	300-310	311-330	>330	0
		Placentitis, vulvar discharge prior to delivery, dystocia, mare sick, foal induced, C-section, GA >365 days	0		Yes			No	0
	Presence of SIRS		0	Yes				No	0
	Sepsis score								1
CASE # 094769			Exact number	4	3	2	1	0	This case
Girlfriend Bash '20	CBC	Neutrophil count (cells/uL)	5070	<1000	<2000	2000-4000 or <12000	8000-12000	Normal	2
		Band neutrophil count (cells/uL)	.	>500	>200	50-200		<50	.
		Toxic neutrophil changes	0	Marked	Moderate	Slight		None	0
		Lymphocyte count (cells/uL)	890		<equal to 550				0
		Fibrinogen (mg/dL	485			>600	400-600	<400	1
	Other Lab Data	Blood glucose (mg/dL)	102.5			<50	50-75	>75	0
		Blood lactate (mmol/L)	3.2	>10	>7	>5	>2.5	<equal to 2.5	1
		IgG (mg/dL)	1427		200-400	400-800		>800	0
		Creatinine (mg/dL)	1.6		>equal to 4				0
	Clinical exam	Petechia, scleral injection, hypopyon or anterior uveitis (not from trauma)	0		Marked	Moderate	Mild	None	0
		Diarrhea and/or swollen joints and or respiratory distress	0		Yes			None	0
		Hypotonia, coma, lethargy, seizures	0			Marked	Mild	Normal	0
	Historical data	Prematurity (gestational age)	0		<300	300-310	311-330	>330	0
		Placentitis, vulvar discharge prior to delivery, dystocia, mare sick, foal induced, C-section, GA >365 days	0		Yes			No	0
	Presence of SIRS		0	Yes				No	0
	Sepsis score								4
CASE # 094804			Exact number	4	3	2	1	0	This case
Charlie '20 (aka Thumper)	CBC	Neutrophil count (cells/uL)	10610	<1000	<2000	2000-4000 or <12000	8000-12000	Normal	2
		Band neutrophil count (cells/uL)	.	>500	>200	50-200		<50	.
		Toxic neutrophil changes	0	Marked	Moderate	Slight		None	0
		Lymphocyte count (cells/uL)	1115		<equal to 550				0
		Fibrinogen (mg/dL	428			>600	400-600	<400	1
	Other Lab Data	Blood glucose (mg/dL)	134			<50	50-75	>75	0
		Blood lactate (mmol/L)	8.2	>10	>7	>5	>2.5	<equal to 2.5	1
		IgG (mg/dL)	694		200-400	400-800		>800	0
		Creatinine (mg/dL)	2.9		>equal to 4				0
	Clinical exam	Petechia, scleral injection, hypopyon or anterior uveitis (not from trauma)	0		Marked	Moderate	Mild	None	0
		Diarrhea and/or swollen joints and or respiratory distress	0		Yes			None	0
		Hypotonia, coma, lethargy, seizures	0			Marked	Mild	Normal	0
	Historical data	Prematurity (gestational age)	0		<300	300-310	311-330	>330	0
		Placentitis, vulvar discharge prior to delivery, dystocia, mare sick, foal induced, C-section, GA >365 days	0		Yes			No	0
	Presence of SIRS		0	Yes				No	0
	Sepsis score								4
CASE # 094977			Exact number	4	3	2	1	0	This case
Cherries Jubilee '20	CBC	Neutrophil count (cells/uL)	8740	<1000	<2000	2000-4000 or <12000	8000-12000	Normal	1
		Band neutrophil count (cells/uL)	.	>500	>200	50-200		<50	.
		Toxic neutrophil changes	0	Marked	Moderate	Slight		None	0
		Lymphocyte count (cells/uL)	1230		<equal to 550				0
		Fibrinogen (mg/dL	673			>600	400-600	<400	2
	Other Lab Data	Blood glucose (mg/dL)	103			<50	50-75	>75	0
		Blood lactate (mmol/L)	2.29	>10	>7	>5	>2.5	<equal to 2.5	0
		IgG (mg/dL)	805		200-400	400-800		>800	0
		Creatinine (mg/dL)	1.91		>equal to 4				0
	Clinical exam	Petechia, scleral injection, hypopyon or anterior uveitis (not from trauma)	0		Marked	Moderate	Mild	None	0
		Diarrhea and/or swollen joints and or respiratory distress	0		Yes			None	0
		Hypotonia, coma, lethargy, seizures	0			Marked	Mild	Normal	0
	Historical data	Prematurity (gestational age)	0		<300	300-310	311-330	>330	0
		Placentitis, vulvar discharge prior to delivery, dystocia, mare sick, foal induced, C-section, GA >365 days	0		Yes			No	0
	Presence of SIRS			Yes				No	0
	Sepsis score								3
CASE # 095037			Exact number	4	3	2	1	0	This case
Ally Khan '20	CBC	Neutrophil count (cells/uL)	5310	<1000	<2000	2000-4000 or <12000	8000-12000	Normal	2
		Band neutrophil count (cells/uL)	0	>500	>200	50-200		<50	0
		Toxic neutrophil changes	0	Marked	Moderate	Slight		None	0
		Lymphocyte count (cells/uL)	3420		<equal to 550				0
		Fibrinogen (mg/dL	359			>600	400-600	<400	0
	Other Lab Data	Blood glucose (mg/dL)	162			<50	50-75	>75	0
		Blood lactate (mmol/L)	1.8	>10	>7	>5	>2.5	<equal to 2.5	0
		IgG (mg/dL)	1546		200-400	400-800		>800	0
		Creatinine (mg/dL)	.		>equal to 4				.
	Clinical exam	Petechia, scleral injection, hypopyon or anterior uveitis (not from trauma)	0		Marked	Moderate	Mild	None	0
		Diarrhea and/or swollen joints and or respiratory distress	0		Yes			None	0
		Hypotonia, coma, lethargy, seizures	0			Marked	Mild	Normal	0
	Historical data	Prematurity (gestational age)	0		<300	300-310	311-330	>330	0
		Placentitis, vulvar discharge prior to delivery, dystocia, mare sick, foal induced, C-section, GA >365 days	0		Yes			No	0
	Presence of SIRS			Yes				No
	Sepsis score								2
CASE #			Exact number	4	3	2	1	0	This case
Hartigan '20	CBC	Neutrophil count (cells/uL)	5310	<1000	<2000	2000-4000 or <12000	8000-12000	Normal	.
		Band neutrophil count (cells/uL)	0	>500	>200	50-200		<50	.
		Toxic neutrophil changes	0	Marked	Moderate	Slight		None	.
		Lymphocyte count (cells/uL)	3420		<equal to 550				.
		Fibrinogen (mg/dL	359			>600	400-600	<400	.
	Other Lab Data	Blood glucose (mg/dL)	162			<50	50-75	>75
		Blood lactate (mmol/L)	9.3	>10	>7	>5	>2.5	<equal to 2.5	3
		IgG (mg/dL)	1546		200-400	400-800		>800
		Creatinine (mg/dL)	.		>equal to 4
	Clinical exam	Petechia, scleral injection, hypopyon or anterior uveitis (not from trauma)	0		Marked	Moderate	Mild	None
		Diarrhea and/or swollen joints and or respiratory distress	0		Yes			None
		Hypotonia, coma, lethargy, seizures	0			Marked	Mild	Normal
	Historical data	Prematurity (gestational age)	0		<300	300-310	311-330	>330
		Placentitis, vulvar discharge prior to delivery, dystocia, mare sick, foal induced, C-section, GA >365 days	Yes		Yes			No	6
	Presence of SIRS			Yes				No
	Sepsis score								2
